# Supplementary material for: Identification and characterization of a pathogenicity-related gene VdCYP1 from Verticillium dahliae
Source: Sci Rep. 2016 Jun 22;6:27979. doi: 10.1038/srep27979 (PMC4916405; doi:10.1038/srep27979)
Supplement: Supplementary Dataset 1 [file srep27979-s2.xls]

## Sheet: R1-WT-M (2)
Detection the differentially metabolites in Vd991 strain compared with ∆VdCYP-1 and ∆VdCYP-2 strains.
Accepted Compound ID	Accepted Description	Max Fold Change	Compound	Neutral mass (Da)	m/z	Charge	Retention time (min)	Chromatographic peak width (min)	Identifications	Anova (p)	Highest Mean	Lowest Mean	Isotope Distribution	Maximum Abundance	Minimum CV%	991-1	991-2	1990-02-03	1990-03-02	1990-06-01	991-1	991-2	1990-02-03	1990-03-02	1990-06-01	Anova p-value <= 0.05	Not identified	Adducts	Formula	Score	Fragmentation Score	Mass Error (ppm)	Isotope Similarity	Retention Time Error (mins)	Compound Link
HMDB01889	Theophylline	Infinity	0.31_203.0535m/z		203.053	1	0.312	0.0285667	20	0	A	B	100	8.99641	0	8.99641	8.99641	0	0	0	9.95533	9.95533	0	0	0	x		M+Na	C7H8N4O2	55.6	90.3	-2.52029	90.9164		http://nonlinear.com/redirect/outbound?p=hmdb&param=HMDB01889
HMDB01904	3-Nitrotyrosine	Infinity	0.25_227.0671m/z		227.067	1	0.25485	0.0285667	16	0	A	B	100 - 17.4	17.2111	0	17.2111	17.2111	0	0	0	19.0456	19.0456	0	0	0	x		M+H	C9H10N2O5	39	6.32	3.89229	92.9921		http://nonlinear.com/redirect/outbound?p=hmdb&param=HMDB01904
HMDB11648	1-(beta-D-Ribofuranosyl)-1,4-dihydronicotinamide	Infinity	0.90_279.0950m/z		279.095	1	0.902067	0.0285667	4	0	A	B	100	3.66944	0	3.66944	3.66944	0	0	0	4.06056	4.06056	0	0	0	x		M+Na	C11H16N2O5	37.3	0	-0.458423	86.9782		http://nonlinear.com/redirect/outbound?p=hmdb&param=HMDB11648
HMDB14009	Lansoprazole sulfone	Infinity	0.55_386.0771m/z		386.077	1	0.55345	0.0214333	3	0	A	B	100	4.61666	0	4.61666	4.61666	0	0	0	5.10875	5.10875	0	0	0	x		M+H	C16H14F3N3O3S	35.1	0	-2.50727	78.3582		http://nonlinear.com/redirect/outbound?p=hmdb&param=HMDB14009
HMDB29425	L-cis-4-(Hydroxymethyl)-2-pyrrolidinecarboxylic acid	Infinity	0.32_146.0808m/z		146.081	1	0.319133	0.0214167	21	0	A	B	100	7.43006	0	7.43006	7.43006	0	0	0	8.22202	8.22202	0	0	0	x		M+H	C6H11NO3	37.9	0	-2.64425	92.6544		http://nonlinear.com/redirect/outbound?p=hmdb&param=HMDB29425
HMDB29795	Montecristin	Infinity	7.52_597.4879m/z		597.488	1	7.51793	0.0493	1	0.00569265	B	A	100 - 22.5	31.2962	58.2	0	0	35.3194	11.4054	47.1639	0	0	34.6928	11.4054	48.1249	x		M+Na	C37H66O4	41.9	33.7	4.53334	80.8482		http://nonlinear.com/redirect/outbound?p=hmdb&param=HMDB29795
HMDB33193	Avenanthramide L	Infinity	0.28_343.1300m/z		343.13	1	0.276283	0.0428667	2	0.00142056	B	A	100 - 8.45	29.623	43.98	0	0	29.128	16.8502	42.8908	0	0	28.6112	16.8502	43.7647	x		M+NH4	C18H15NO5	37.7	4.85	3.6709	87.8274		http://nonlinear.com/redirect/outbound?p=hmdb&param=HMDB33193
HMDB33653	1-alpha-Acevaltrate	Infinity	0.31_481.2047m/z		481.205	1	0.312	0.0357167	6	0	A	B	100	26.7143	0	26.7143	26.7143	0	0	0	29.5617	29.5617	0	0	0	x		M+H	C24H32O10	43.2	46.1	-4.46891	75.1189		http://nonlinear.com/redirect/outbound?p=hmdb&param=HMDB33653
HMDB37460	Tricin 7-diglucuronoside	Infinity	7.53_353.0657m/z		353.066	2	7.52507	0.0285833	1	0	A	B	100 - 65.5 - 43.3	36.5502	0	36.5502	36.5502	0	0	0	40.4461	40.4461	0	0	0	x		M+H+Na	C29H30O19	32.3	0	-4.80328	67.0443		http://nonlinear.com/redirect/outbound?p=hmdb&param=HMDB37460
HMDB39237	Glucinol	Infinity	0.32_365.1065m/z		365.106	1	0.319133	0.0285667	22	0	A	B	100	21.4504	0	21.4504	21.4504	0	0	0	23.7367	23.7367	0	0	0	x		M+Na	C12H22O11	36.4	0	3.06487	85.387		http://nonlinear.com/redirect/outbound?p=hmdb&param=HMDB39237
HMDB39885	3-Hydroxyneogrifolin	Infinity	7.53_383.1994m/z		383.199	1	7.52507	0.035	29	0.0124037	B	A	100	7.20394	69.19	0	0	4.52644	4.13064	12.9548	0	0	4.44614	4.13064	13.2187	x		M+K	C22H32O3	35.3	1.93	3.1078	78.0828		http://nonlinear.com/redirect/outbound?p=hmdb&param=HMDB39885
LMGP02011010	PE(21:0/20:4(5Z,8Z,11Z,14Z))	Infinity	7.50_832.5841m/z		832.584	1	7.50365	0.0214333	32	0.0317186	B	A	100 - 23.7	17.3264	74.86	0	0	19.5725	3.37937	29.0273	0	0	19.2252	3.37937	29.6188	x		M+Na	C46H84NO8P	35.9	8.45	1.69728	73.0018		http://www.lipidmaps.org/data/LMSDRecord.php?LMID=LMGP02011010
LMGP02011011	PE(21:0/20:5(5Z,8Z,11Z,14Z,17Z))	Infinity	7.50_830.5701m/z		830.57	1	7.50365	0.0214333	32	0.000297671	B	A	100	22.8188	24.37	0	0	16.5793	24.6223	27.2547	0	0	16.2852	24.6223	27.8101	x		M+Na	C46H82NO8P	32.9	10.1	3.83369	59.0398		http://www.lipidmaps.org/data/LMSDRecord.php?LMID=LMGP02011011
HMDB41354	Smilanippin A	47.9168	7.52_747.4295m/z		747.43	1	7.51793	0.0492833	2	0.0135574	B	A	100 - 27.1 - 50.8 - 3.44	69.6415	0	1.45339	1.45339	87.8736	19.6272	101.424	1.6083	1.6083	86.3146	19.6272	103.491	x		M+Na	C39H64O12	34.9	4.34	0.737988	71.2384		http://nonlinear.com/redirect/outbound?p=hmdb&param=HMDB41354
HMDB14772	Sulfacetamide	39.5881	7.52_429.0898m/z		429.09	1	7.51793	0.0357167	1	0.0195225	A	B	100 - 56.2 - 41.3	45.9996	0	45.9996	45.9996	0	3.48587	0	50.9027	50.9027	0	3.48587	0	x		2M+H	C8H10N2O3S	31.7	0	0.228106	58.6084		http://nonlinear.com/redirect/outbound?p=hmdb&param=HMDB14772
HMDB40601	(1xi,2xi)-1-(4-Hydroxyphenyl)-1,2,3-propanetriol 2-O-beta-D-glucopyranoside	26.5198	0.25_347.1343m/z		347.134	1	0.25485	0.0357167	6	0.0414535	A	B	100 - 31.2 - 14.8	64.3486	0	64.3486	64.3486	0	0	7.27931	71.2075	71.2075	0	0	7.42764	x		M+H	C15H22O9	36	0	1.74406	81.9812		http://nonlinear.com/redirect/outbound?p=hmdb&param=HMDB40601
HMDB40038	5-(1-Pyrrolidinylmethyl)-2-furanmethanol	19.8364	0.25_102.5530m/z		102.553	2	0.25485	0.04285	13	0.0204928	A	B	100 - 23.5 - 13	35.3206	0	35.3206	35.3206	0.725018	0.38052	4.23624	39.0853	39.0853	0.712155	0.38052	4.32256	x		M+H+Na	C10H15NO2	35.6	0.738	-4.29934	82.3435		http://nonlinear.com/redirect/outbound?p=hmdb&param=HMDB40038
HMDB15380	Olsalazine	17.8822	7.52_341.0175m/z		341.017	1	7.51793	0.0285833	1	0.0251835	A	B	100	13.3485	0	13.3485	13.3485	0	2.23941	0	14.7713	14.7713	0	2.23941	0	x		M+K	C14H10N2O6	36.5	0	1.36054	84.0771		http://nonlinear.com/redirect/outbound?p=hmdb&param=HMDB15380
HMDB34900	2-(1,2-Diamino-1-propenyl)phenol	15.7898	0.25_94.0459m/z		94.0459	2	0.25485	0.04285	2	0.0157387	A	B	100 - 19.2 - 14.1	43.1917	0	43.1917	43.1917	1.34156	1.19904	5.66566	47.7954	47.7954	1.31776	1.19904	5.78111	x		M+H+Na	C9H12N2O	36.4	0.819	1.82911	83.5683		http://nonlinear.com/redirect/outbound?p=hmdb&param=HMDB34900
HMDB36058	1-Ethyl-1H-pyrrole-2-carboxaldehyde	14.7886	0.25_73.5324m/z		73.5324	2	0.25485	0.0285667	5	0.0288691	A	B	100 - 12.4	17.6721	0	17.6721	17.6721	0.542639	0	3.04232	19.5558	19.5558	0.533012	0	3.10431	x		M+H+Na	C7H9NO	39.5	2.53	-0.560574	95.7646		http://nonlinear.com/redirect/outbound?p=hmdb&param=HMDB36058
HMDB14470	Nitroprusside	14.2751	0.31_233.9815m/z		233.982	1	0.312	0.0214333	1	0.0180706	A	B	100	6.00826	0	6.00826	6.00826	1.26267	0	0	6.64867	6.64867	1.24027	0	0	x		M+NH4	C5FeN6O-2	20	0	-2.71544	3.01278		http://nonlinear.com/redirect/outbound?p=hmdb&param=HMDB14470
HMDB29427	L-Hypoglycin A	14.1162	0.25_82.5380m/z		82.538	2	0.25485	0.0357167	3	0.0243773	A	B	100 - 23.1 - 16.8	87.8302	0	87.8302	87.8302	2.91336	2.29395	13.4586	97.1919	97.1919	2.86167	2.29395	13.7328	x		M+H+Na	C7H11NO2	34.6	0	3.93796	77.7714		http://nonlinear.com/redirect/outbound?p=hmdb&param=HMDB29427
HMDB15452	Mephentermine	13.2099	3.55_186.1250m/z		186.125	1	3.54813	0.0214333	3	0.011046	A	B	100	3.29084	0	3.29084	3.29084	0.747358	0	0	3.64161	3.64161	0.7341	0	0	x		M+Na	C11H17N	37.2	0	-1.91217	88.3633		http://nonlinear.com/redirect/outbound?p=hmdb&param=HMDB15452
HMDB39123	Humilixanthin	12.1449	0.25_164.0636m/z		164.064	2	0.25485	0.04285	4	0.016017	A	B	100 - 10	28.6048	0	28.6048	28.6048	0.709401	3.39912	2.95733	31.6537	31.6537	0.696815	3.39912	3.01759	x		M+2H	C14H18N2O7	37.9	1.73	3.75961	92.1998		http://nonlinear.com/redirect/outbound?p=hmdb&param=HMDB39123
LMFA01090024	7-chloro-2E-heptenoic acid	11.7486	0.05_201.0084m/z		201.008	1	0.0484	0.04285	1	0.012193	A	B	100	8.52588	0	8.52588	8.52588	0	1.14918	1.02791	9.43465	9.43465	0	1.14918	1.04885	x		M+K	C7H11ClO2	33.2	0	3.16492	69.8595		http://www.lipidmaps.org/data/LMSDRecord.php?LMID=LMFA01090024
HMDB00128	Guanidoacetic acid	10.1268	3.81_140.0425m/z		140.043	1	3.81173	0.0285667	1	0.0306932	A	B	100	4.62832	0	4.62832	4.62832	0	0	1.37111	5.12164	5.12164	0	0	1.39905	x		M+Na	C3H7N3O2	38	0	-4.32944	95.2472		http://nonlinear.com/redirect/outbound?p=hmdb&param=HMDB00128
HMDB30806	Petunin	9.95151	5.85_642.1766m/z		642.177	1	5.85343	0.0493	2	0.000374478	B	A	100 - 22.5	22.2162	0	2.23245	2.23245	26.584	19.3386	20.726	2.4704	2.4704	26.1124	19.3386	21.1484	x		M+H	C28H33O17+	36.4	0	-3.82603	86.6937		http://nonlinear.com/redirect/outbound?p=hmdb&param=HMDB30806
HMDB00898	1-Methylhistamine	9.28246	4.59_251.1990m/z		251.199	1	4.59398	0.0214333	37	0.0459454	A	B	100	7.23199	0	7.23199	7.23199	0	2.24263	0.094677	8.00283	8.00283	0	2.24263	0.0966063	x		2M+H	C6H11N3	37.5	0	4.41657	92.6164		http://nonlinear.com/redirect/outbound?p=hmdb&param=HMDB00898
HMDB32232	2,5-Dimethyl-4-ethoxy-3(2H)-furanone	7.16059	4.67_157.0856m/z		157.086	1	4.67255	0.0493	3	0.0280796	A	B	100	5.60817	0	5.60817	5.60817	1.41252	0	0.937082	6.20594	6.20594	1.38746	0	0.956177	x		M+H	C8H12O3	37.7	0	-2.20121	91.0158		http://nonlinear.com/redirect/outbound?p=hmdb&param=HMDB32232
HMDB31334	Glycerol alpha-monochlorohydrin	6.3762	3.63_148.9767m/z		148.977	1	3.6267	0.04285	1	0.00615884	B	A	100	6.74227	0	1.05741	1.05741	8.55327	4.55146	7.12208	1.17012	1.17012	8.40153	4.55146	7.2672	x		M+K	C3H7ClO2	34.4	0	0.895559	72.961		http://nonlinear.com/redirect/outbound?p=hmdb&param=HMDB31334
HMDB41822	Acrolein	6.31079	9.64_113.0600m/z		113.06	1	9.64462	0.0214333	20	0.0198382	A	B	100	3.3693	0	3.3693	3.3693	0.840457	0.761225	0	3.72842	3.72842	0.825547	0.761225	0	x		2M+H	C3H4O	38.7	0	2.62019	96.551		http://nonlinear.com/redirect/outbound?p=hmdb&param=HMDB41822
LMFA08040010	Anandamide (20:l, n-9)	5.45844	6.14_376.3182m/z		376.318	1	6.1449	0.0357167	1	0.0138143	B	A	100	15.039	0	2.75519	2.75519	18.6638	8.81317	17.6401	3.04886	3.04886	18.3327	8.81317	17.9995	x		M+Na	C22H43NO2	35.3	0	-1.11895	77.886		http://www.lipidmaps.org/data/LMSDRecord.php?LMID=LMFA08040010
LMGP06010903	PI(14:0/12:0)	5.05044	7.52_765.3948m/z		765.395	1	7.51793	0.04215	3	0.0432661	B	A	100	23.4329	0	4.63977	4.63977	16.1218	13.5325	40.6443	5.13431	5.13431	15.8358	13.5325	41.4725	x		M+K	C35H67O13P	33.1	0.14	-0.351388	65.9991		http://www.lipidmaps.org/data/LMSDRecord.php?LMID=LMGP06010903
HMDB13248	Monoethylhexyl phthalic acid	4.50972	0.28_317.1156m/z		317.116	1	0.283417	0.0642833	9	0.000361387	A	B	100 - 10.5 - 5.61 - 0.42	487.693	0	487.693	487.693	121.396	97.4224	105.61	539.676	539.676	119.242	97.4224	107.762	x		M+K	C16H22O4	37.7	0	2.30668	91.3316		http://nonlinear.com/redirect/outbound?p=hmdb&param=HMDB13248
HMDB41619	Dioctyl hexanedioate	4.40758	1.71_371.3166m/z		371.317	1	1.70575	0.0493	3	0.00720774	A	B	100	11.6073	0	11.6073	11.6073	2.3188	3.63965	1.94204	12.8446	12.8446	2.27766	3.63965	1.98161	x		M+H	C22H42O4	34.9	0	2.7971	77.8087		http://nonlinear.com/redirect/outbound?p=hmdb&param=HMDB41619
HMDB29598	Metenamine	4.20958	7.57_141.1140m/z		141.114	1	7.56723	0.0778833	2	0.00239373	B	A	100 - 1.24	63.8861	0	15.1763	15.1763	78.1642	52.8172	60.6769	16.794	16.794	76.7775	52.8172	61.9133	x		M+H	C6H12N4	57.9	100	3.46792	93.4122		http://nonlinear.com/redirect/outbound?p=hmdb&param=HMDB29598
LMFA01100005	12-amino-dodecanoic acid	4.06107	6.00_431.3849m/z		431.385	1	5.99558	0.0357167	14	0.00763284	B	A	100	16.475	0	4.05682	4.05682	21.9191	12.5792	14.9268	4.48923	4.48923	21.5303	12.5792	15.2309	x		2M+H	C12H25NO2	37.1	0	1.41416	86.9659		http://www.lipidmaps.org/data/LMSDRecord.php?LMID=LMFA01100005
HMDB34159	Acetyl tributyl citrate	4.05257	5.18_441.1880m/z		441.188	1	5.17762	0.0285833	9	0.0102827	B	A	100	8.3384	0	2.05756	2.05756	10.7014	5.80953	8.50423	2.27687	2.27687	10.5116	5.80953	8.67752	x		M+K	C20H34O8	49.9	71.9	-1.21171	78.8188		http://nonlinear.com/redirect/outbound?p=hmdb&param=HMDB34159
LMFA01050095	11,12-dihydroxy arachidic acid	3.93849	3.25_362.3272m/z		362.327	1	3.24952	0.04285	3	0.0101998	B	A	100	14.1805	0	3.60048	3.60048	16.7487	9.6624	16.1303	3.98425	3.98425	16.4516	9.6624	16.459	x		M+NH4	C20H40O4	35.4	0	2.11141	79.5143		http://www.lipidmaps.org/data/LMSDRecord.php?LMID=LMFA01050095
HMDB32477	Polyoxyethylene 40 monostearate	3.89693	3.75_346.3311m/z		346.331	1	3.74743	0.0285667	5	0.0033606	B	A	100	12.3201	0	3.16148	3.16148	14.7482	9.74489	12.4671	3.49846	3.49846	14.4866	9.74489	12.7212	x		M+NH4	C20H40O3	35.6	0	-1.36035	79.7037		http://nonlinear.com/redirect/outbound?p=hmdb&param=HMDB32477
HMDB40111	4-Ethyl-2-hexylthiazole	3.69875	2.73_220.1135m/z		220.113	1	2.73015	0.0214333	4	0.000704849	B	A	100	3.8575	0	1.04292	1.04292	3.38882	4.13623	4.04745	1.15408	1.15408	3.3287	4.13623	4.12992	x		M+Na	C11H19NS	36.2	0	2.27798	83.8862		http://nonlinear.com/redirect/outbound?p=hmdb&param=HMDB40111
HMDB31678	Pipericine	3.59581	4.64_336.3259m/z		336.326	1	4.63683	0.0428667	1	0.0363373	A	B	100 - 47.6	25.6916	0	25.6916	25.6916	3.69263	9.448	8.29396	28.43	28.43	3.62712	9.448	8.46297	x		M+H	C22H41NO	36.4	0	-0.602061	82.5685		http://nonlinear.com/redirect/outbound?p=hmdb&param=HMDB31678
HMDB34492	Dihydrovaltrate	3.3586	7.52_447.1981m/z		447.198	1	7.51793	0.0214333	2	0.00506505	B	A	100	9.05787	0	2.69691	2.69691	7.51712	8.34637	11.3101	2.98438	2.98438	7.38376	8.34637	11.5406	x		M+Na	C22H32O8	35.4	1.88	-1.90634	77.1658		http://nonlinear.com/redirect/outbound?p=hmdb&param=HMDB34492
HMDB41547	Hovenidulcigenin B	3.13015	4.60_569.3445m/z		569.344	1	4.60112	0.0857167	2	0.00710234	A	B	100 - 23.5 - 7.4	115.699	0	115.699	115.699	29.3947	46.8275	34.666	128.031	128.031	28.8732	46.8275	35.3723	x		M+Na	C32H50O7	39.4	7.24	-0.77472	90.6844		http://nonlinear.com/redirect/outbound?p=hmdb&param=HMDB41547
LMFA01020172	4-hexyl-decanoic acid	3.10293	3.19_274.2744m/z		274.274	1	3.19307	0.0493	38	0.026037	B	A	100 - 12.2	56.3051	0	18.1458	18.1458	76.9371	37.7772	54.2011	20.0799	20.0799	75.5722	37.7772	55.3055	x		M+NH4	C16H32O2	38.4	0	1.17902	93.6322		http://www.lipidmaps.org/data/LMSDRecord.php?LMID=LMFA01020172
HMDB40057	(卤)-2-Pentylthiazolidine	2.98744	5.13_319.2251m/z		319.225	1	5.13477	0.0785833	45	0.0401522	B	A	100	21.1149	0	7.06787	7.06787	30.4102	13.6899	19.2445	7.82122	7.82122	29.8707	13.6899	19.6366	x		2M+H	C8H17NS	36.5	1.29	4.81571	86.6459		http://nonlinear.com/redirect/outbound?p=hmdb&param=HMDB40057
LMFA01060141	21-oxo-docosanoic acid	2.93849	4.49_372.3486m/z		372.349	1	4.48753	0.04285	5	0.0213045	A	B	100 - 7.29	48.6294	0	48.6294	48.6294	11.565	22.6816	15.4006	53.8127	53.8127	11.3599	22.6816	15.7144	x		M+NH4	C22H42O3	35.9	0	3.78311	83.6797		http://www.lipidmaps.org/data/LMSDRecord.php?LMID=LMFA01060141
HMDB12983	Kinetensin 1-3	2.87639	7.02_359.2408m/z		359.241	1	7.02	0.04215	1	0.0282814	A	B	100 - 15.7	31.8187	0	31.8187	31.8187	7.07075	14.6965	11.4188	35.2102	35.2102	6.94531	14.6965	11.6515	x		M+H	C15H30N6O4	43.1	22.7	1.83281	95.1144		http://nonlinear.com/redirect/outbound?p=hmdb&param=HMDB12983
HMDB30905	1-(4-Methoxyphenyl)-1-penten-3-one	2.86587	5.89_381.2069m/z		381.207	1	5.88843	0.04215	22	0.000345512	B	A	100	14.7273	0	5.13886	5.13886	15.9621	14.4713	13.7485	5.6866	5.6866	15.6789	14.4713	14.0287	x		2M+H	C12H14O2	36.9	0	2.24399	87.3895		http://nonlinear.com/redirect/outbound?p=hmdb&param=HMDB30905
HMDB32478	Polypropylene glycol (m w 1,200-3,000)	2.84475	5.88_152.1288m/z		152.129	1	5.8813	0.0350167	1	0.00825534	A	B	100	3.61987	0	3.61987	3.61987	1.56552	0.929199	1.3227	4.0057	4.0057	1.53775	0.929199	1.34965	x		M+NH4	C6H14O3	37.4	0	4.98404	92.9585		http://nonlinear.com/redirect/outbound?p=hmdb&param=HMDB32478
HMDB37090	Delphinidin 3-lathyroside 5-glucoside	2.82604	7.33_760.2026m/z		760.203	1	7.3329	0.05	1	0.0233657	A	B	100 - 38.7 - 37.8	62.3088	0	62.3088	62.3088	14.4378	25.4913	26.2151	68.9502	68.9502	14.1816	25.4913	26.7493	x		M+H	C32H39O21+	35.4	0	-3.99168	81.7027		http://nonlinear.com/redirect/outbound?p=hmdb&param=HMDB37090
HMDB37896	5-Butyl-4-methyl-2-propyloxazole	2.64635	0.75_199.1808m/z		199.181	1	0.745617	0.05	8	0.00239656	B	A	100	10.9166	0	4.12517	4.12517	12.5212	10.6273	9.60143	4.56487	4.56487	12.299	10.6273	9.79708	x		M+NH4	C11H19NO	37.3	0	1.46333	88.1497		http://nonlinear.com/redirect/outbound?p=hmdb&param=HMDB37896
HMDB30199	Frangulanine	2.54655	6.14_518.3677m/z		518.368	1	6.1449	0.0643	2	0.0147253	B	A	100	18.9334	0	7.43491	7.43491	23.0466	14.317	19.4366	8.22739	8.22739	22.6377	14.317	19.8326	x		M+NH4	C28H44N4O4	33.3	0	-4.67024	71.8961		http://nonlinear.com/redirect/outbound?p=hmdb&param=HMDB30199
LMFA05000118	2,4-Dimethyl-2E,4E-heptadien-1-ol	2.52008	4.00_281.2482m/z		281.248	1	4.0039	0.0285667	154	0.0155625	A	B	100	11.4535	0	11.4535	11.4535	4.3438	5.81587	3.47504	12.6744	12.6744	4.26674	5.81587	3.54585	x		2M+H	C9H16O	37.5	0	2.49226	90.412		http://www.lipidmaps.org/data/LMSDRecord.php?LMID=LMFA05000118
LMFA01030702	4,7,10,13-Hexadecatetraenoic acid	2.50806	4.78_251.1998m/z		251.2	1	4.779	0.0285667	14	0.0141784	A	B	100	9.42679	0	9.42679	9.42679	3.30007	3.08598	4.88974	10.4316	10.4316	3.24152	3.08598	4.98938	x		M+H	C16H26O2	36	0	-2.98839	83.5356		http://www.lipidmaps.org/data/LMSDRecord.php?LMID=LMFA01030702
HMDB15680	Nonoxynol-9	2.48773	4.94_634.4524m/z		634.452	1	4.93545	0.0642833	1	0.0247682	A	B	100 - 12.7	71.7563	0	71.7563	71.7563	22.0693	39.2726	25.1903	79.4048	79.4048	21.6778	39.2726	25.7036	x		M+NH4	C33H60O10	35.3	0	-0.176106	76.5741		http://nonlinear.com/redirect/outbound?p=hmdb&param=HMDB15680
HMDB01009	N-Methylnicotinium	2.47213	5.65_200.1293m/z		200.129	1	5.64697	0.0428667	1	0.0011147	B	A	100 - 7.33	13.9719	0	5.65177	5.65177	13.5775	12.8393	15.4989	6.25418	6.25418	13.3366	12.8393	15.8147	x		M+Na	C11H17N2+	37.8	0	4.9447	94.4933		http://nonlinear.com/redirect/outbound?p=hmdb&param=HMDB01009
LMGP04030084	PG(P-20:0/22:2(13Z,16Z))	2.45152	7.50_881.5998m/z		881.6	1	7.50365	0.0214333	9	0.0177995	B	A	100 - 43.1	19.1899	0	7.82776	7.82776	14.825	18.4548	24.2899	8.66211	8.66211	14.562	18.4548	24.7849	x		M+K	C48H91O9P	37.7	10.4	-4.0763	82.7018		http://www.lipidmaps.org/data/LMSDRecord.php?LMID=LMGP04030084
HMDB13022	Neuromedin N	2.43407	5.43_635.4142m/z		635.414	1	5.42623	0.05715	7	0.0423749	A	B	100 - 11.3	63.6511	0	63.6511	63.6511	17.7013	36.8704	23.8784	70.4356	70.4356	17.3873	36.8704	24.365	x		M+NH4	C32H51N5O7	34.5	0	2.5474	75.727		http://nonlinear.com/redirect/outbound?p=hmdb&param=HMDB13022
HMDB06220	13-cis-Retinal	2.39277	5.28_302.2469m/z		302.247	1	5.28407	0.0357167	7	0.0283523	B	A	100	8.82621	0	3.68869	3.68869	11.8836	7.26639	7.32862	4.08186	4.08186	11.6728	7.26639	7.47796	x		M+NH4	C20H28O	39.5	21.3	-3.46705	80.1952		http://nonlinear.com/redirect/outbound?p=hmdb&param=HMDB06220
LMFA02010014	(1R,2R)-3-oxo-2-pentyl-cyclopentanehexanoic acid	2.32988	4.59_268.2029n	268.203	291.193	1	4.59398	0.0785667	2	0.0171159	A	B	100	73.4502	0	73.4502	73.4502	24.1433	39.1041	31.3288	81.2792	81.2792	23.715	39.1041	31.9672	x		M+H, M+Na	C16H28O3	35.9	0	-3.45673	83.3164		http://www.lipidmaps.org/data/LMSDRecord.php?LMID=LMFA02010014
LMFA01090082	3,3-Dibromo-2-n-butylacrylic acid	2.30677	4.32_284.9110m/z		284.911	1	4.3168	0.05715	1	0.00263742	A	B	100	16.2725	0	16.2725	16.2725	6.4947	6.59018	8.07781	18.007	18.007	6.37948	6.59018	8.24241	x		M+H	C7H10Br2O2	23	0	-3.53772	19.3295		http://www.lipidmaps.org/data/LMSDRecord.php?LMID=LMFA01090082
LMFA11000079	(21-Methyl-8Z-pentatriacontene	2.20882	5.23_522.5976m/z		522.598	1	5.23407	0.0214333	2	0.0462272	A	B	100	6.21701	0	6.21701	6.21701	2.69695	3.84146	1.90548	6.87967	6.87967	2.64911	3.84146	1.94431	x		M+NH4	C36H72	33.3	0	0.645028	67.3736		http://www.lipidmaps.org/data/LMSDRecord.php?LMID=LMFA11000079
LMFA01050117	Lesquerolic acid	2.20244	4.42_344.3161m/z		344.316	1	4.4161	0.0357167	7	0.00731842	B	A	100	9.85327	0	4.4738	4.4738	9.29546	8.58884	11.6755	4.95066	4.95066	9.13055	8.58884	11.9134	x		M+NH4	C20H38O3	35.8	0	0.695219	79.722		http://www.lipidmaps.org/data/LMSDRecord.php?LMID=LMFA01050117
LMFA03010134	PGE1	2.1753	5.74_393.2051m/z		393.205	1	5.73913	0.0214333	111	0.00267884	B	A	100	7.74605	0	3.56092	3.56092	8.22223	6.7866	8.22934	3.94048	3.94048	8.07636	6.7866	8.39703	x		M+K	C20H34O5	35	0	3.58454	79.3803		http://www.lipidmaps.org/data/LMSDRecord.php?LMID=LMFA03010134
HMDB34780	Capsiate	2.1678	2.58_324.2170m/z		324.217	1	2.58085	0.0357167	3	0.00111364	B	A	100	7.80911	0	3.60232	3.60232	7.50082	7.36523	8.56128	3.98628	3.98628	7.36775	7.36523	8.73573	x		M+NH4	C18H26O4	36.3	0	0.070055	81.3701		http://nonlinear.com/redirect/outbound?p=hmdb&param=HMDB34780
HMDB00328	12-Ketodeoxycholic acid	2.07728	0.28_413.2658m/z		413.266	1	0.283417	0.0357167	6	0.0253118	A	B	100	14.5462	0	14.5462	14.5462	5.38825	6.85082	8.76844	16.0966	16.0966	5.29266	6.85082	8.94711	x		M+Na	C24H38O4	35	0	-1.18103	76.1928		http://nonlinear.com/redirect/outbound?p=hmdb&param=HMDB00328
HMDB33072	(E)-1-Propenyl 1-(propylthio)propyl disulfide	2.07305	7.53_445.1204m/z		445.12	1	7.52507	0.0635833	4	0.0216582	A	B	100	24.1644	0	24.1644	24.1644	9.92097	14.8859	10.1625	26.7401	26.7401	9.74496	14.8859	10.3696	x		2M+H	C9H18S3	35	0	-2.30744	77.551		http://nonlinear.com/redirect/outbound?p=hmdb&param=HMDB33072
LMGP04010722	PG(22:0/22:1(11Z))	2.06222	7.50_911.6741m/z		911.674	1	7.50365	0.0214333	2	0.0422291	A	B	100	9.00242	0	9.00242	9.00242	3.02753	5.3987	4.66998	9.96198	9.96198	2.97382	5.3987	4.76514	x		M+Na	C50H97O10P	30.5	0	3.31781	56.3672		http://www.lipidmaps.org/data/LMSDRecord.php?LMID=LMGP04010722
HMDB39337	Tetramethylquercetin 3-rutinoside	2.0179	6.33_684.2497m/z		684.25	1	6.32992	0.0214167	1	0.00145103	B	A	100 - 66.1	64.4949	0	31.9613	31.9613	70.6254	62.4738	60.3855	35.368	35.368	69.3725	62.4738	61.6159	x		M+NH4	C31H38O16	35.3	0.576	-0.099885	75.9331		http://nonlinear.com/redirect/outbound?p=hmdb&param=HMDB39337
HMDB36544	1'-Acetoxyeugenol acetate	2.0161	5.77_265.1070m/z		265.107	1	5.77485	0.0357167	1	0.00104228	A	B	100	8.95504	0	8.95504	8.95504	4.09081	4.49052	4.74397	9.90954	9.90954	4.01823	4.49052	4.84064	x		M+H	C14H16O5	36.9	0	-0.262775	84.8356		http://nonlinear.com/redirect/outbound?p=hmdb&param=HMDB36544
HMDB12555	13'-carboxy-alpha-tocopherol	2.0132	3.89_483.3441m/z		483.344	1	3.8896	0.05	6	0.0184713	A	B	100	18.9568	0	18.9568	18.9568	7.32985	10.47	10.449	20.9774	20.9774	7.19981	10.47	10.6619	x		M+Na	C29H48O4	43.6	47	-0.77915	72.1372		http://nonlinear.com/redirect/outbound?p=hmdb&param=HMDB12555
HMDB39118	Delphinidin 3-sophoroside 5-glucoside	2.00342	6.60_790.2152m/z		790.215	1	6.59995	0.0714333	1	0.0316095	B	A	100 - 57.5 - 65.2	96.4238	0	48.1295	48.1295	123.496	78.3935	87.3819	53.2596	53.2596	121.305	78.3935	89.1624	x		M+H	C33H41O22+	32.8	0	-1.35876	65.6939		http://nonlinear.com/redirect/outbound?p=hmdb&param=HMDB39118
HMDB39306	Mangiferin 6'-gallate	1.99623	5.05_574.0946n	574.095	592.128	1	5.04903	0.0564333	1	0.0152401	B	A	100 - 16.2	73.3601	0	36.7493	36.7493	88.3611	61.7633	69.9561	40.6664	40.6664	86.7935	61.7633	71.3816	x		M+H, M+NH4, M+Na	C26H22O15	52	78.3	-2.29342	84.5279		http://nonlinear.com/redirect/outbound?p=hmdb&param=HMDB39306
HMDB37997	Delphinidin 3-glucoside	1.90028	4.45_488.0926m/z		488.093	1	4.45182	0.05715	1	0.00351882	B	A	100 - 44.7	23.1843	0	12.2004	12.2004	23.1282	20.86	25.5646	13.5009	13.5009	22.7179	20.86	26.0856	x		M+Na	C21H21O12+	36.4	0	0.103861	81.9279		http://nonlinear.com/redirect/outbound?p=hmdb&param=HMDB37997
LMFA01080006	12,13-dihydroxy-11-methoxy-9-octadecenoic acid	1.89541	4.12_367.2451m/z		367.245	1	4.11748	0.0285833	1	0.000754303	A	B	100	15.1751	0	15.1751	15.1751	8.57402	7.68013	7.76457	16.7926	16.7926	8.42191	7.68013	7.92279	x		M+Na	C19H36O5	35.8	0	-1.17158	80.218		http://www.lipidmaps.org/data/LMSDRecord.php?LMID=LMFA01080006
HMDB35451	Pelargonidin 3-O-[b-D-Glucopyranosyl-(1->2)-[4-hydroxy-3-methoxy-(E)-cinnamoyl-(->6)]-b-D-glucopyranoside] 5-O-b-D-glucopyranoside	1.87376	6.45_956.2588m/z		956.259	1	6.45065	0.0642833	2	0.0455703	B	A	100 - 35.6	61.313	0	32.722	32.722	79.5674	54.0107	50.3609	36.2098	36.2098	78.1558	54.0107	51.3871	x		M+Na	C43H49O23+	35.3	0	3.37346	80.2726		http://nonlinear.com/redirect/outbound?p=hmdb&param=HMDB35451
HMDB06492	4-Nitrophenyl sulfate	1.83423	3.78_219.9904m/z		219.99	1	3.77602	0.170733	1	0.0200436	A	B	100	28.5247	0	28.5247	28.5247	12.785	15.4409	18.4278	31.5651	31.5651	12.5582	15.4409	18.8033	x		M+H	C6H5NO6S	36.8	0	-3.07355	87.416		http://nonlinear.com/redirect/outbound?p=hmdb&param=HMDB06492
HMDB40626	2'',3'',6''-Tris-O-(3,4,5-trihydroxybenzoyl)-3'-Glucosyl-2',4',6'-trihydroxyacetophenone	1.82501	6.24_804.1582m/z		804.158	1	6.2442	0.05	1	0.00432696	B	A	100 - 51.6	122.553	0	67.1518	67.1518	121.171	135.791	110.696	74.3095	74.3095	119.021	135.791	112.952	x		M+NH4	C35H30O21	35.6	0	-4.5799	83.5226		http://nonlinear.com/redirect/outbound?p=hmdb&param=HMDB40626
HMDB12299	Ubiquinol-6	1.79015	5.84_631.4147m/z		631.415	1	5.83913	0.05	2	0.00104881	A	B	100 - 13.2	38.2641	0	38.2641	38.2641	22.877	20.917	20.3303	42.3426	42.3426	22.4711	20.917	20.7445	x		M+K	C39H60O4	33.7	0	4.07925	73.2026		http://nonlinear.com/redirect/outbound?p=hmdb&param=HMDB12299
LMFA12000217	6Z,9E-Heneicosadien-11-one	1.78909	5.28_324.3261m/z		324.326	1	5.28407	0.0428667	12	0.0253224	B	A	100 - 4	20.065	0	11.2152	11.2152	22.22	16.0493	21.9258	12.4106	12.4106	21.8258	16.0493	22.3726	x		M+NH4	C21H38O	37.5	5.26	0.175347	82.4202		http://www.lipidmaps.org/data/LMSDRecord.php?LMID=LMFA12000217
HMDB36648	7-Isopropyl-1,4-dimethylazulene	1.7873	4.47_216.1746m/z		216.175	1	4.4661	0.0785667	2	0.00384557	B	A	100	17.2394	0	9.64548	9.64548	17.6662	15.4673	18.5847	10.6736	10.6736	17.3527	15.4673	18.9634	x		M+NH4	C15H18	36.9	0	-0.261479	84.967		http://nonlinear.com/redirect/outbound?p=hmdb&param=HMDB36648
LMFA05000182	5Z-Tetradecen-1-ol	1.72651	3.22_230.2478m/z		230.248	1	3.22095	0.0428667	20	0.00535409	B	A	100	16.1743	0	9.36822	9.36822	15.3698	15.0728	18.0804	10.3668	10.3668	15.0972	15.0728	18.4488	x		M+NH4	C14H28O	37.1	0	-0.248684	85.5964		http://www.lipidmaps.org/data/LMSDRecord.php?LMID=LMFA05000182
HMDB02157	27-Norcholestanehexol	1.72405	6.16_455.3345m/z		455.334	1	6.15918	0.0707167	1	0.0191898	B	A	100	34.5273	0	20.0268	20.0268	40.7103	30.0659	32.8057	22.1615	22.1615	39.9881	30.0659	33.4742	x		M+H	C26H46O6	33.7	0	-4.88191	74.1601		http://nonlinear.com/redirect/outbound?p=hmdb&param=HMDB02157
HMDB34271	Hypericin	1.70816	5.58_522.1197m/z		522.12	1	5.58268	0.0714333	1	0.00130377	A	B	100	18.9748	0	18.9748	18.9748	11.6216	10.3534	11.3501	20.9973	20.9973	11.4154	10.3534	11.5814	x		M+NH4	C30H16O8	33.6	0	2.63525	70.8989		http://nonlinear.com/redirect/outbound?p=hmdb&param=HMDB34271
HMDB33625	(3R,7R)-1,3,7-Octanetriol	1.70582	3.98_163.1321m/z		163.132	1	3.97532	0.0357167	1	0.0400854	A	B	100	17.9251	0	17.9251	17.9251	13.1864	8.89345	9.44473	19.8357	19.8357	12.9525	8.89345	9.63718	x		M+H	C8H18O3	37.1	0	-4.73184	90.9536		http://nonlinear.com/redirect/outbound?p=hmdb&param=HMDB33625
LMFA01020043	4,8-dimethyl-hexadecanoic acid	1.66901	3.72_302.3057m/z		302.306	1	3.71887	0.0357167	32	0.000786397	B	A	100	17.0143	0	10.1942	10.1942	17.9804	16.4331	16.6294	11.2808	11.2808	17.6614	16.4331	16.9682	x		M+NH4	C18H36O2	36	0	1.20842	81.6659		http://www.lipidmaps.org/data/LMSDRecord.php?LMID=LMFA01020043
HMDB34056	5-(3,4-Methylenedioxyphenyl)pentanoic acid	1.65762	3.33_245.0784m/z		245.078	1	3.3281	0.0357167	13	0.00757234	B	A	100	10.3144	0	6.2224	6.2224	11.2704	10.4925	9.18019	6.88564	6.88564	11.0705	10.4925	9.36725	x		M+Na	C12H14O4	37.3	0	-0.181559	86.9061		http://nonlinear.com/redirect/outbound?p=hmdb&param=HMDB34056
LMFA06000102	9,12,15-octadecatrienal	1.64703	6.00_263.2373m/z		263.237	1	6.00273	0.05715	5	0.0041758	A	B	100	14.1562	0	14.1562	14.1562	8.62357	7.85431	9.30703	15.6651	15.6651	8.47058	7.85431	9.49667	x		M+H	C18H30O	36.1	0	1.17632	81.9182		http://www.lipidmaps.org/data/LMSDRecord.php?LMID=LMFA06000102
LMGL01010001	MG(16:0/0:0/0:0)[rac]	1.64559	5.83_353.2662m/z		353.266	1	5.832	0.05	4	0.0164009	B	A	100	24.7998	0	15.0705	15.0705	21.9736	23.8257	28.6002	16.6768	16.6768	21.5837	23.8257	29.183	x		M+Na	C19H38O4	48.5	62.1	0.043515	80.3906		http://www.lipidmaps.org/data/LMSDRecord.php?LMID=LMGL01010001
HMDB33335	Antibiotic X 14889C	1.62995	6.09_637.3951m/z		637.395	1	6.08775	0.0357167	2	0.025367	B	A	100	16.7468	0	10.2745	10.2745	19.3542	16.6912	14.1952	11.3696	11.3696	19.0108	16.6912	14.4845	x		M+Na	C33H58O10	33.3	3.93	4.72684	67.9906		http://nonlinear.com/redirect/outbound?p=hmdb&param=HMDB33335
HMDB37128	Disodium succinate	1.61907	6.35_324.9867m/z		324.987	1	6.35135	0.163583	2	0.0160492	B	A	100	37.5992	0	23.2227	23.2227	33.077	36.8909	42.8298	25.698	25.698	32.4902	36.8909	43.7025	x		2M+H	C4H4Na2O4	37.8	0	-4.97983	94.8536		http://nonlinear.com/redirect/outbound?p=hmdb&param=HMDB37128
HMDB13328	Pimelylcarnitine	1.58647	8.56_304.1764m/z		304.176	1	8.56307	0.0635833	1	0.00908704	A	B	100	8.63818	0	8.63818	8.63818	5.29289	4.9621	6.0797	9.55891	9.55891	5.19899	4.9621	6.20359	x		M+H	C14H25NO6	36.1	0	2.9699	84.2385		http://nonlinear.com/redirect/outbound?p=hmdb&param=HMDB13328
LMGP10010627	PA(20:4(5Z,8Z,11Z,14Z)/17:2(9Z,12Z))	1.58205	6.07_706.4554n	706.455	724.489	1	6.06632	1.21587	6	0.026981	B	A	100 - 40.6 - 77.8 - 29.4	5380.06	0	3400.69	3400.69	4589.81	5364.86	6185.51	3763.16	3763.16	4508.39	5364.86	6311.55	x		M+NH4, M+Na	C40H67O8P	36.2	23.1	-2.76364	61.1021		http://www.lipidmaps.org/data/LMSDRecord.php?LMID=LMGP10010627
HMDB15280	Nefazodone	1.5758	5.40_508.1886m/z		508.189	1	5.39765	0.0993	1	0.0354089	B	A	100 - 40 - 24.8	149.767	0	95.0422	95.0422	177.791	129.219	142.291	105.173	105.173	174.637	129.219	145.19	x		M+K	C25H32ClN5O2	36.1	0.988	2.08324	81.9659		http://nonlinear.com/redirect/outbound?p=hmdb&param=HMDB15280
LMFA01020051	4,16-dimethyl-octadecanoic acid	1.57135	4.25_330.3374m/z		330.337	1	4.2525	0.0714333	29	0.0411212	B	A	100 - 4.99	46.243	0	29.4288	29.4288	53.5489	38.0754	47.1048	32.5655	32.5655	52.5989	38.0754	48.0646	x		M+NH4	C20H40O2	55.9	98.4	2.49915	83.8777		http://www.lipidmaps.org/data/LMSDRecord.php?LMID=LMFA01020051
LMFA06000091	9-hexadecenal	1.56716	4.66_256.2645m/z		256.265	1	4.65827	0.05	31	0.00326206	B	A	100	10.2239	0	6.52384	6.52384	9.49098	10.285	10.8958	7.21921	7.21921	9.3226	10.285	11.1178	x		M+NH4	C16H30O	35.7	0	4.33825	83.698		http://www.lipidmaps.org/data/LMSDRecord.php?LMID=LMFA06000091
HMDB10340	Retinyl beta-glucuronide	1.56461	7.58_463.2671m/z		463.267	1	7.58152	0.0285667	1	0.00245134	A	B	100	12.8356	0	12.8356	12.8356	7.65626	8.68088	8.27401	14.2037	14.2037	7.52044	8.68088	8.44261	x		M+H	C26H38O7	33.8	0	-4.1798	74.0545		http://nonlinear.com/redirect/outbound?p=hmdb&param=HMDB10340
HMDB36895	Gibberellin A53	1.54883	5.31_366.2284m/z		366.228	1	5.3055	0.0428667	9	0.00174036	A	B	100	11.3702	0	11.3702	11.3702	6.92407	7.72801	7.37151	12.5822	12.5822	6.80123	7.72801	7.52171	x		M+NH4	C20H28O5	35.3	0	2.49807	79.4349		http://nonlinear.com/redirect/outbound?p=hmdb&param=HMDB36895
HMDB35106	Pomolic acid	1.54571	6.50_490.3889m/z		490.389	1	6.50065	0.0428667	20	0.0142958	B	A	100	12.4174	0	8.03349	8.03349	12.3024	13.8706	11.0791	8.88977	8.88977	12.0842	13.8706	11.3049	x		M+NH4	C30H48O4	34.2	0	-0.322209	71.3696		http://nonlinear.com/redirect/outbound?p=hmdb&param=HMDB35106
HMDB34968	Capillene	1.54418	0.17_172.1124m/z		172.112	1	0.169833	0.0921667	3	0.0238094	A	B	100	17.2547	0	17.2547	17.2547	9.6712	11.0744	12.7764	19.0939	19.0939	9.49963	11.0744	13.0368	x		M+NH4	C12H10	37.1	0	2.10468	87.811		http://nonlinear.com/redirect/outbound?p=hmdb&param=HMDB34968
LMFA01060131	3-oxo-nonadecanoic acid	1.54088	6.00_313.2727m/z		313.273	1	5.99558	0.0707167	4	0.00214539	B	A	100 - 6.32	33.439	0	21.7013	21.7013	33.8728	31.3399	35.1044	24.0144	24.0144	33.2718	31.3399	35.8198	x		M+H	C19H36O3	36.4	0	-3.17689	85.6959		http://www.lipidmaps.org/data/LMSDRecord.php?LMID=LMFA01060131
LMFA02000139	6,7-dihydroxy stearic acid	1.49491	4.00_339.2508m/z		339.251	1	4.0039	0.0285667	18	0.0474813	A	B	100	14.5228	0	14.5228	14.5228	8.38081	11.6357	9.12799	16.0708	16.0708	8.23213	11.6357	9.31399	x		M+Na	C18H36O4	56.1	100	0.7199	81.2768		http://www.lipidmaps.org/data/LMSDRecord.php?LMID=LMFA02000139
HMDB12281	Portulacaxanthin II	1.46568	3.83_413.0730m/z		413.073	1	3.82602	0.0785667	1	0.012556	B	A	100 - 28.8	41.1075	0	28.0467	28.0467	41.419	37.1098	44.7938	31.0361	31.0361	40.6842	37.1098	45.7065	x		M+K	C18H18N2O7	37.2	0	-4.06706	90.9376		http://nonlinear.com/redirect/outbound?p=hmdb&param=HMDB12281
HMDB06211	2-(Formamido)-N1-(5-phospho-D-ribosyl)acetamidine	1.46401	6.33_308.0268m/z		308.027	1	6.32992	0.0357167	1	0.00719383	B	A	100 - 4.8	30.7996	0	21.0378	21.0378	29.1596	33.5971	29.642	23.2802	23.2802	28.6423	33.5971	30.246	x		M+Na	C6H12N3O8P	38	0	4.67308	95.1924		http://nonlinear.com/redirect/outbound?p=hmdb&param=HMDB06211
HMDB33123	4-Phenylpyridine	1.45334	3.77_156.0803m/z		156.08	1	3.76887	0.05715	1	0.0288717	A	B	100	10.0501	0	10.0501	10.0501	7.9702	6.27593	6.49927	11.1213	11.1213	7.8288	6.27593	6.63171	x		M+H	C11H9N	37	0	-3.07187	88.4441		http://nonlinear.com/redirect/outbound?p=hmdb&param=HMDB33123
HMDB33593	6''-O-Galloylquercimeritrin	1.4408	7.50_617.1161m/z		617.116	1	7.50365	0.0142833	2	0.0168707	B	A	100 - 28.8	8.60099	0	5.9696	5.9696	9.56357	8.38033	7.85906	6.6059	6.6059	9.3939	8.38033	8.01921	x		M+H	C28H24O16	37.4	0	3.9395	91.4592		http://nonlinear.com/redirect/outbound?p=hmdb&param=HMDB33593
HMDB31994	Licorice glycoside D1	1.41256	6.44_719.1960m/z		719.196	1	6.44352	0.0643	2	0.0112366	A	B	100	13.6262	0	13.6262	13.6262	8.78193	10.3381	9.81923	15.0786	15.0786	8.62613	10.3381	10.0193	x		M+Na	C35H36O15	32.7	0	1.89713	65.917		http://nonlinear.com/redirect/outbound?p=hmdb&param=HMDB31994
HMDB15090	Netilmicin	1.39167	7.53_476.3073m/z		476.307	1	7.52507	0.04215	1	0.0146006	A	B	100	22.9204	0	22.9204	22.9204	14.918	17.7083	16.7829	25.3634	25.3634	14.6533	17.7083	17.1249	x		M+H	C21H41N5O7	36.6	7.65	-1.28927	76.6952		http://nonlinear.com/redirect/outbound?p=hmdb&param=HMDB15090
HMDB06534	D-Xylulose 1-phosphate	1.38114	6.33_268.9814m/z		268.981	1	6.32992	0.0564333	7	0.047485	B	A	100	14.1954	0	10.278	10.278	16.1377	12.4256	14.0228	11.3735	11.3735	15.8514	12.4256	14.3086	x		M+K	C5H11O8P	37.7	0	-3.87229	92.9158		http://nonlinear.com/redirect/outbound?p=hmdb&param=HMDB06534
LMFA01010050	Behenic acid(d3)	1.37628	6.14_382.3164m/z		382.316	1	6.13775	0.277883	1	0.0347571	B	A	100 - 44.5	248.581	0	180.618	180.618	279.973	223.087	242.682	199.869	199.869	275.006	223.087	247.627	x		M+K	C22H41D3O2	36.6	0	0.88716	84.003		http://www.lipidmaps.org/data/LMSDRecord.php?LMID=LMFA01010050
HMDB30280	(-)-Chimonanthine	1.34766	7.50_385.1792m/z		385.179	1	7.50365	0.0285667	13	0.0432501	B	A	100 - 14.1	27.0929	0	20.1037	20.1037	30.5861	24.2861	26.4065	22.2465	22.2465	30.0435	24.2861	26.9446	x		M+K	C22H26N4	40.3	13.9	0.974132	88.53		http://nonlinear.com/redirect/outbound?p=hmdb&param=HMDB30280
HMDB31216	Ethyl acetoacetate	1.34292	7.50_261.1329m/z		261.133	1	7.50365	0.0564333	25	0.00267651	B	A	100 - 14	42.316	0	31.5103	31.5103	44.0183	42.4969	40.4328	34.869	34.869	43.2374	42.4969	41.2567	x		M+H	C12H20O6	39.1	0	-1.57841	97.5832		http://nonlinear.com/redirect/outbound?p=hmdb&param=HMDB31216
HMDB38152	Lucidone C	1.34013	5.52_427.2464m/z		427.246	1	5.5191	0.0492833	3	0.0241558	B	A	100	20.4422	0	15.2539	15.2539	21.1776	18.3564	21.7926	16.8798	16.8798	20.8019	18.3564	22.2366	x		M+Na	C24H36O5	34.7	0	2.24568	76.0308		http://nonlinear.com/redirect/outbound?p=hmdb&param=HMDB38152
LMGP10010081	PA(13:0/20:1(11Z))	1.33363	7.50_661.4823m/z		661.482	1	7.50365	0.0142833	21	0.00457056	B	A	100 - 41.2	9.33138	0	6.99699	6.99699	9.64831	8.80374	9.54207	7.74279	7.74279	9.47714	8.80374	9.73651	x		M+H	C36H69O8P	37.6	0	3.00762	91.8001		http://www.lipidmaps.org/data/LMSDRecord.php?LMID=LMGP10010081
HMDB15394	Telbivudine	1.33196	4.45_281.0523m/z		281.052	1	4.45182	0.106433	3	0.00543825	B	A	100	31.2293	0	23.446	23.446	33.0591	29.7975	30.8313	25.9451	25.9451	32.4726	29.7975	31.4595	x		M+K	C10H14N2O5	36.5	0	-4.75793	87.938		http://nonlinear.com/redirect/outbound?p=hmdb&param=HMDB15394
LMFA03050010	(+/-)14,15-DiHETrE	1.32714	2.73_356.2805m/z		356.281	1	2.73015	0.0285833	19	0.0460113	A	B	100	9.08833	0	9.08833	9.08833	6.8781	6.03557	7.63051	10.057	10.057	6.75607	6.03557	7.786	x		M+NH4	C20H34O4	35.2	0	2.97288	79.569		http://www.lipidmaps.org/data/LMSDRecord.php?LMID=LMFA03050010
HMDB02689	13,14-Dihydro PGE1	1.32211	3.64_374.2888m/z		374.289	1	3.64098	0.0357167	8	0.00806453	B	A	100	10.6621	0	8.06446	8.06446	11.3265	10.5921	10.0678	8.92404	8.92404	11.1256	10.5921	10.2729	x		M+NH4	C20H36O5	35	0	-3.54012	79.3621		http://nonlinear.com/redirect/outbound?p=hmdb&param=HMDB02689
HMDB28746	Aspartyl-Alanine	1.32137	3.82_227.0642m/z		227.064	1	3.81887	0.0357167	4	0.000758843	B	A	100	8.42769	0	6.37799	6.37799	8.38195	8.23192	8.66922	7.05781	7.05781	8.23325	8.23192	8.84587	x		M+Na	C7H12N2O5	37.7	0	1.91385	90.9192		http://nonlinear.com/redirect/outbound?p=hmdb&param=HMDB28746
LMFA08020122	N-stearoyl valine	1.317	6.08_383.3395n	383.34	406.329	1	6.0806	0.15645	1	0.0492224	B	A	100 - 23.7	355.398	0	269.854	269.854	395.226	315.005	355.962	298.617	298.617	388.214	315.005	363.216	x		M+H, M+Na	C23H45NO3	41.5	14	-1.137	95.0869		http://www.lipidmaps.org/data/LMSDRecord.php?LMID=LMFA08020122
LMGL02010511	DG(18:4(6Z,9Z,12Z,15Z)/20:3(8Z,11Z,14Z)/0:0)[iso2]	1.31623	5.73_656.5218m/z		656.522	1	5.73198	0.09215	5	0.04619	A	B	100	52.264	0	52.264	52.264	34.6866	42.6628	41.7725	57.8348	57.8348	34.0713	42.6628	42.6237	x		M+NH4	C41H66O5	31.5	0	-4.80106	63.0895		http://www.lipidmaps.org/data/LMSDRecord.php?LMID=LMGL02010511
HMDB29839	Ascorbigen	1.31139	3.99_328.0798m/z		328.08	1	3.9896	0.0428667	1	0.0107144	B	A	100	11.3653	0	8.66661	8.66661	11.8678	10.5551	11.6731	9.59037	9.59037	11.6572	10.5551	11.9109	x		M+Na	C15H15NO6	36.2	0	2.12047	83.4347		http://nonlinear.com/redirect/outbound?p=hmdb&param=HMDB29839
HMDB38564	3'-N-Acetyl-4'-O-(14-methylpentadecanoyl)fusarochromanone	1.31041	4.96_590.4185m/z		590.418	1	4.95688	0.05	1	0.0278135	A	B	100 - 25.3	81.7779	0	81.7779	81.7779	56.2433	67.1704	63.8048	90.4945	90.4945	55.2455	67.1704	65.1049	x		M+NH4	C33H52N2O6	36.2	0	3.65817	85.4819		http://nonlinear.com/redirect/outbound?p=hmdb&param=HMDB38564
HMDB39303	Epicatechin-(4beta->8)-epigallocatechin 3-O-gallate	1.30116	6.60_764.1802m/z		764.18	1	6.59995	0.227167	3	0.000140494	B	A	100 - 56.3 - 27.8 - 16.3 - 1.23	789.7	0	606.922	606.922	792.247	777.515	799.337	671.613	671.613	778.192	777.515	815.625	x		M+NH4	C37H30O17	53.7	94.3	-2.60231	77.2105		http://nonlinear.com/redirect/outbound?p=hmdb&param=HMDB39303
HMDB39804	3-Hexylpyridine	1.29917	4.07_186.1255m/z		186.125	1	4.06748	0.05	3	0.0490953	B	A	100	5.33882	0	4.10942	4.10942	5.10967	4.90147	6.00533	4.54744	4.54744	5.01902	4.90147	6.1277	x		M+Na	C11H17N	37.4	0	1.00039	88.3633		http://nonlinear.com/redirect/outbound?p=hmdb&param=HMDB39804
HMDB14729	Fluocinolone Acetonide	1.2919	7.50_453.2093m/z		453.209	1	7.50365	0.0428667	1	0.00188537	B	A	100 - 16.4 - 9.99	109.57	0	84.8132	84.8132	113.667	108.302	106.74	93.8533	93.8533	111.651	108.302	108.915	x		M+H	C24H30F2O6	38.4	6.26	2.13393	88.2792		http://nonlinear.com/redirect/outbound?p=hmdb&param=HMDB14729
HMDB39766	Pandamarilactone 31	1.27988	5.73_354.1688m/z		354.169	1	5.73198	0.142167	3	0.0443408	B	A	100	21.683	0	16.9414	16.9414	21.6752	19.5738	23.8001	18.7471	18.7471	21.2906	19.5738	24.285	x		M+Na	C19H25NO4	35.2	0	3.57306	80.2182		http://nonlinear.com/redirect/outbound?p=hmdb&param=HMDB39766
HMDB15322	Dexfenfluramine	1.27585	7.52_249.1568m/z		249.157	1	7.51793	0.0850167	3	0.00722475	B	A	100 - 23.2 - 5.89	116.461	0	91.2813	91.2813	122.909	111.539	114.936	101.011	101.011	120.729	111.539	117.278	x		M+NH4	C12H16F3N	43.6	31.9	-2.28074	88.5778		http://nonlinear.com/redirect/outbound?p=hmdb&param=HMDB15322
HMDB29436	Penmacric acid	1.25958	6.33_225.0477m/z		225.048	1	6.32992	0.0850167	1	0.000120899	B	A	100 - 13.3	125.283	0	99.4643	99.4643	126.971	124.206	124.673	110.066	110.066	124.718	124.206	127.213	x		M+Na	C7H10N2O5	38.4	0	-2.32086	94.758		http://nonlinear.com/redirect/outbound?p=hmdb&param=HMDB29436
HMDB14474	Ethambutol	1.2563	7.53_227.1738m/z		227.174	1	7.53222	0.0635833	1	0.0344003	B	A	100 - 23.6	82.4132	0	65.5998	65.5998	89.9698	76.6228	80.647	72.592	72.592	88.3737	76.6228	82.2904	x		M+Na	C10H24N2O2	37	0	4.14178	89.7997		http://nonlinear.com/redirect/outbound?p=hmdb&param=HMDB14474
HMDB14642	Flutamide	1.25433	6.32_299.0626m/z		299.063	1	6.32278	0.327183	1	0.00129869	B	A	100 - 25.1 - 10.3	839.017	0	668.899	668.899	827.953	825.084	864.014	740.196	740.196	813.265	825.084	881.619	x		M+Na	C11H11F3N2O3	35.8	0	4.43973	84.3395		http://nonlinear.com/redirect/outbound?p=hmdb&param=HMDB14642
HMDB32026	Sinalexin	1.24789	3.09_227.0240m/z		227.024	1	3.09307	0.0500167	1	0.0262228	B	A	100	24.991	0	20.0267	20.0267	27.1056	23.931	23.9366	22.1613	22.1613	26.6247	23.931	24.4243	x		M+Na	C10H8N2OS	37.6	8.79	-4.52286	84.3916		http://nonlinear.com/redirect/outbound?p=hmdb&param=HMDB32026
HMDB38443	1-Isothiocyanato-4-phenylbutane	1.24689	1.46_192.0844m/z		192.084	1	1.45713	0.04285	2	0.0281034	B	A	100	7.09869	0	5.69312	5.69312	6.84494	7.70823	6.7429	6.29994	6.29994	6.72351	7.70823	6.88029	x		M+H	C11H13NS	36.5	0	1.18902	83.9438		http://nonlinear.com/redirect/outbound?p=hmdb&param=HMDB38443
HMDB32740	N-Hexadecanoylpyrrolidine	1.23885	4.43_310.3106m/z		310.311	1	4.43038	0.0428667	8	0.00604086	A	B	100	10.8447	0	10.8447	10.8447	8.89399	9.02069	8.34693	12.0006	12.0006	8.73621	9.02069	8.51701	x		M+H	C20H39NO	53.9	90.3	0.403651	79.8029		http://nonlinear.com/redirect/outbound?p=hmdb&param=HMDB32740
LMFA11000100	7Z-Tetradecene	1.22805	3.43_214.2529m/z		214.253	1	3.4274	0.0857333	6	0.0480365	A	B	100	51.4395	0	51.4395	51.4395	41.0133	45.9012	38.7465	56.9223	56.9223	40.2856	45.9012	39.536	x		M+NH4	C14H28	57.1	100	-0.187333	85.7796		http://www.lipidmaps.org/data/LMSDRecord.php?LMID=LMFA11000100
HMDB40791	Acrimarine N	1.22678	6.38_596.1662m/z		596.166	1	6.37922	0.383617	1	2.82272e-05	B	A	100 - 63.2 - 48.3 - 17.9 - 7.29 - 0.81	4211.54	0	3433.01	3433.01	4182.46	4235.83	4216.34	3798.93	3798.93	4108.26	4235.83	4302.25	x		M+K	C32H31NO8	31.4	0	-3.52621	61.0172		http://nonlinear.com/redirect/outbound?p=hmdb&param=HMDB40791
HMDB13220	Beta-Citryl-L-glutamic acid	1.22287	6.34_322.0783m/z		322.078	1	6.33707	0.170733	1	0.0220743	B	A	100 - 17.3 - 3.06	153.235	0	125.308	125.308	160.061	156.924	142.72	138.664	138.664	157.222	156.924	145.628	x		M+H	C11H15NO10	38.1	0	4.56359	95.8567		http://nonlinear.com/redirect/outbound?p=hmdb&param=HMDB13220
HMDB39041	(R)-Rutaretin 1'-(6''-sinapoylglucoside)	1.22073	6.07_669.1565m/z		669.156	1	6.07347	0.5265	1	0.0133105	B	A	71.7 - 95.3 - 100 - 74.9 - 48.2	3930.23	0	3219.57	3219.57	4069.17	3706.13	4015.39	3562.74	3562.74	3996.98	3706.13	4097.22	x		M+K	C31H34O14	25	0	-2.45209	27.8774		http://nonlinear.com/redirect/outbound?p=hmdb&param=HMDB39041
LMFA01050106	Ambrettolic acid	1.21837	3.82_288.2537m/z		288.254	1	3.81887	0.0428667	24	0.0346618	B	A	100	16.755	0	13.752	13.752	17.8817	16.8666	15.5168	15.2178	15.2178	17.5644	16.8666	15.8329	x		M+NH4	C16H30O3	36.3	0	1.41079	83.2972		http://www.lipidmaps.org/data/LMSDRecord.php?LMID=LMFA01050106
HMDB13835	diisobutyl phthalate	1.2132	7.54_317.1155m/z		317.115	1	7.53937	0.0635833	9	0.00423757	B	A	100 - 11.8 - 7.13	262.459	0	216.337	216.337	256.419	258.553	272.405	239.396	239.396	251.87	258.553	277.956	x		M+K	C16H22O4	52.2	72	1.89477	91.2119		http://nonlinear.com/redirect/outbound?p=hmdb&param=HMDB13835
HMDB00941	Cholest-5-ene	1.20886	5.32_388.3943m/z		388.394	1	5.31978	0.0707333	1	0.0438605	A	B	100 - 6.28	42.0303	0	42.0303	42.0303	31.8507	35.5431	36.912	46.5103	46.5103	31.2856	35.5431	37.6642	x		M+NH4	C27H46	35.5	0	1.31754	79.0843		http://nonlinear.com/redirect/outbound?p=hmdb&param=HMDB00941
HMDB37897	4-Ethyl-5-methyl-2-pentyloxazol	1.20535	7.57_181.1467n	181.147	199.181	1	7.57437	0.163583	8	0.0103412	A	B	100	47.8693	0	47.8693	47.8693	41.1883	37.8297	40.1242	52.9716	52.9716	40.4576	37.8297	40.9418	x		M+NH4, M+K	C11H19NO	45.2	38.1	0.246704	88.1497		http://nonlinear.com/redirect/outbound?p=hmdb&param=HMDB37897
HMDB32554	Vinyl chloride-vinylidene chloride copolymer	1.20294	7.53_175.9797m/z		175.98	1	7.53222	0.20575	1	0.0350765	B	A	100	64.3649	0	53.5062	53.5062	59.4809	66.7667	66.8469	59.2094	59.2094	58.4257	66.7667	68.2091	x		M+NH4	C4H5Cl3	28.1	0	1.05771	41.6611		http://nonlinear.com/redirect/outbound?p=hmdb&param=HMDB32554
HMDB14546	Eszopiclone	1.20136	4.75_411.0937m/z		411.094	1	4.75043	1.10943	4	0.0239601	B	A	100 - 42.9 - 23.9 - 3.71	2066	0	1719.71	1719.71	2202.05	1972.36	2023.59	1903.02	1903.02	2162.98	1972.36	2064.82	x		M+Na	C17H17ClN6O3	35.7	0	-1.4811	80.1059		http://nonlinear.com/redirect/outbound?p=hmdb&param=HMDB14546
HMDB28736	Asparaginyl-Lysine	1.20023	2.57_299.1111m/z		299.111	1	2.56657	0.0636	4	0.00138511	A	B	100	32.4956	0	32.4956	32.4956	27.5363	26.4364	27.2507	35.9593	35.9593	27.0478	26.4364	27.806	x		M+K	C10H20N4O4	54.6	88	-2.07978	87.4494		http://nonlinear.com/redirect/outbound?p=hmdb&param=HMDB28736
HMDB35212	Sonchuionoside C	1.19672	7.50_409.1838m/z		409.184	1	7.50365	0.0428667	4	0.000284275	B	A	100 - 17.4 - 9.34	87.6643	0	73.2538	73.2538	86.817	87.3052	88.8705	81.0619	81.0619	85.2768	87.3052	90.6814	x		M+Na	C19H30O8	39.6	6.96	1.37291	92.4525		http://nonlinear.com/redirect/outbound?p=hmdb&param=HMDB35212
HMDB37965	ent-Epicatechin-(4alpha->8)-ent-epicatechin 3-gallate	1.19421	4.76_731.1633m/z		731.163	1	4.76472	0.05	3	0.00499305	B	A	100 - 40.9 - 41.4	58.0067	0	48.5731	48.5731	59.9011	57.915	56.204	53.7504	53.7504	58.8384	57.915	57.3492	x		M+H	C37H30O16	35.9	1.5	3.67445	82.2551		http://nonlinear.com/redirect/outbound?p=hmdb&param=HMDB37965
HMDB40973	1-Methoxy-1H-indole-3-acetonitrile	1.18989	7.53_94.0467m/z		94.0467	2	7.52507	0.0493	1	0.00208854	A	B	100 - 6.33	18.2934	0	18.2934	18.2934	15.3042	15.0562	15.7617	20.2433	20.2433	15.0327	15.0562	16.0829	x		M+2H	C11H10N2O	38	0	-2.86682	93.4857		http://nonlinear.com/redirect/outbound?p=hmdb&param=HMDB40973
HMDB00467	Nutriacholic acid	1.18942	6.50_390.2773n	390.277	391.285	1	6.50065	0.142167	6	0.00642885	B	A	100 - 22.4 - 3.91	666.847	0	560.65	560.65	686.034	642.028	672.479	620.409	620.409	673.863	642.028	686.182	x		M+H, M+Na	C24H38O4	56.4	86.4	0.689722	96.2577		http://nonlinear.com/redirect/outbound?p=hmdb&param=HMDB00467
HMDB00738	Indole	1.18794	3.14_118.0654m/z		118.065	1	3.13593	0.0785833	2	0.0231063	B	A	100	11.2723	0	9.48895	9.48895	11.9608	10.8056	11.0505	10.5004	10.5004	11.7486	10.8056	11.2757	x		M+H	C8H7N	37.7	0	2.45045	91.3535		http://nonlinear.com/redirect/outbound?p=hmdb&param=HMDB00738
HMDB03701	Dimethylbenzimidazole	1.18758	6.05_147.0920m/z		147.092	1	6.05203	0.120733	9	0.00338218	B	A	100 - 11	98.7216	0	83.1287	83.1287	101.534	98.4109	96.2203	91.9893	91.9893	99.7325	98.4109	98.1809	x		M+H	C9H10N2	39.3	0	2.15461	99.2084		http://nonlinear.com/redirect/outbound?p=hmdb&param=HMDB03701
LMFA02000147	Phloionolic acid	1.18218	4.91_332.2577n	332.258	355.247	1	4.91402	0.0714333	5	0.01937	A	B	100 - 15.1	264.937	0	264.937	264.937	217.412	236.987	217.928	293.176	293.176	213.555	236.987	222.369	x		M+H, M+NH4, M+Na	C18H36O5	48.7	55.2	4.29726	93.2984		http://www.lipidmaps.org/data/LMSDRecord.php?LMID=LMFA02000147
HMDB35083	(3S,6E,10E)-1,6,10,14-Phytatetraen-3-ol	1.18009	5.82_308.2946m/z		308.295	1	5.82485	0.0214167	7	0.0186	A	B	100	6.6355	0	6.6355	6.6355	5.887	5.63254	5.3491	7.34277	7.34277	5.78256	5.63254	5.4581	x		M+NH4	C20H34O	35.8	0	-0.812427	80.14		http://nonlinear.com/redirect/outbound?p=hmdb&param=HMDB35083
HMDB34937	Cappariloside A	1.17307	3.80_373.0804m/z		373.08	1	3.80458	0.0714333	1	0.00603378	B	A	100	24.4941	0	20.8803	20.8803	25.1722	23.6936	24.6164	23.106	23.106	24.7257	23.6936	25.118	x		M+K	C16H18N2O6	35.9	0	2.24955	82.216		http://nonlinear.com/redirect/outbound?p=hmdb&param=HMDB34937
HMDB32865	N-Phenyl-2-naphthylamine	1.17094	6.12_220.1126m/z		220.113	1	6.11632	0.235033	6	0.0493994	B	A	100 - 18	137.138	0	117.118	117.118	140.711	143.631	127.071	129.601	129.601	138.215	143.631	129.661	x		M+H	C16H13N	41.2	10	2.31678	98.6143		http://nonlinear.com/redirect/outbound?p=hmdb&param=HMDB32865
HMDB28978	Methionyl-Lysine	1.16541	3.80_316.1080m/z		316.108	1	3.79743	0.0785833	3	0.0067828	B	A	100	99.639	0	85.4968	85.4968	102.663	99.6817	96.5721	94.6097	94.6097	100.842	99.6817	98.5399	x		M+K	C11H23N3O3S	35.5	0	-4.27897	82.6634		http://nonlinear.com/redirect/outbound?p=hmdb&param=HMDB28978
HMDB34787	Neoacrimarine J	1.1603	5.88_540.1271m/z		540.127	1	5.8813	0.15645	1	0.00290985	B	A	55.4 - 100 - 61.8 - 14.5	211.834	0	182.568	182.568	212.685	206.784	216.033	202.028	202.028	208.912	206.784	220.435	x		M+Na	C28H23NO9	26.6	0	1.09634	34.106		http://nonlinear.com/redirect/outbound?p=hmdb&param=HMDB34787
HMDB32563	2,4-Diphenyl-1-butene	1.15649	5.20_226.1597m/z		226.16	1	5.19905	0.0778667	2	0.0394624	A	B	100	15.4066	0	15.4066	15.4066	12.821	12.9492	14.1954	17.0488	17.0488	12.5935	12.9492	14.4846	x		M+NH4	C16H16	36.1	0	3.10279	84.0866		http://nonlinear.com/redirect/outbound?p=hmdb&param=HMDB32563
HMDB29865	Umbelliferone	1.15026	2.56_163.0393m/z		163.039	1	2.55942	0.177867	2	0.00350254	B	A	100	77.7339	0	67.5795	67.5795	79.5797	76.1403	77.4816	74.7827	74.7827	78.1679	76.1403	79.0605	x		M+H	C9H6O3	37.5	0	2.03314	90.112		http://nonlinear.com/redirect/outbound?p=hmdb&param=HMDB29865
HMDB15398	Varenicline	1.13867	7.50_212.1188m/z		212.119	1	7.50365	0.09215	2	0.00214291	B	A	100 - 20.4	277.881	0	244.04	244.04	280.993	280.327	272.323	270.052	270.052	276.008	280.327	277.872	x		M+H	C13H13N3	42.6	21.2	2.61592	94.9057		http://nonlinear.com/redirect/outbound?p=hmdb&param=HMDB15398
HMDB33250	Grevilline C	1.13405	6.33_374.0858m/z		374.086	1	6.32992	0.53365	3	4.53281e-05	B	A	100 - 53.9 - 4.15	1302.88	0	1148.87	1148.87	1306.97	1305.7	1295.96	1271.33	1271.33	1283.78	1305.7	1322.37	x		M+NH4	C18H12O8	34.8	0.323	-3.42448	77.8965		http://nonlinear.com/redirect/outbound?p=hmdb&param=HMDB33250
LMGP02030007	PE(P-16:0/12:0)	1.13357	5.22_637.4940m/z		637.494	1	5.21978	0.0635833	1	0.00435457	B	A	100 - 54.6	42	0	37.051	37.051	42.0018	41.097	42.9013	41.0003	41.0003	41.2566	41.097	43.7755	x		M+NH4	C33H66NO7P	46	51.2	3.98295	83.4873		http://www.lipidmaps.org/data/LMSDRecord.php?LMID=LMGP02030007
HMDB34893	2-Pentylpyridine	1.13325	6.04_150.1281m/z		150.128	1	6.04488	0.754383	7	0.00714214	B	A	100 - 20.4 - 0.172	8148.23	0	7190.17	7190.17	8389.28	8018.67	8036.74	7956.56	7956.56	8240.45	8018.67	8200.5	x		M+H	C10H15N	48.1	51.2	2.36554	92.1436		http://nonlinear.com/redirect/outbound?p=hmdb&param=HMDB34893
HMDB32033	2,4,12-Octadecatrienoic acid isobutylamide	1.13283	6.02_334.3094m/z		334.309	1	6.02417	0.10645	1	0.0118234	B	A	100 - 4.13	81.4595	0	71.908	71.908	81.5915	83.8587	78.9283	79.5726	79.5726	80.144	83.8587	80.5366	x		M+H	C22H39NO	35.5	0	-3.08493	81.3314		http://nonlinear.com/redirect/outbound?p=hmdb&param=HMDB32033
HMDB37543	(卤)-(Z)-2-(5-Tetradecenyl)cyclobutanone	1.12847	5.72_264.2459n	264.246	282.28	1	5.72485	0.8894	13	0.00222734	B	A	100 - 21.8	8567.31	0	7591.95	7591.95	8724.13	8528.34	8449.45	8401.16	8401.16	8569.36	8528.34	8621.62	x		M+H, M+NH4	C18H32O	57.5	93.6	2.33914	96.6422		http://nonlinear.com/redirect/outbound?p=hmdb&param=HMDB37543
HMDB37285	2,4-Dimethyl-5-vinylthiazole	1.12742	7.53_81.5213m/z		81.5213	2	7.52507	0.0564333	1	0.012101	B	A	100 - 10	123.387	0	109.442	109.442	125.599	125.329	119.234	121.107	121.107	123.37	125.329	121.663	x		M+H+Na	C7H9NS	38.1	0.369	3.48788	94.4158		http://nonlinear.com/redirect/outbound?p=hmdb&param=HMDB37285
LMFA05000065	6-[3]-ladderane-1-hexanol	1.12416	5.28_262.2303n	262.23	280.264	1	5.27693	0.2636	5	0.0107959	B	A	100 - 20.6	663.59	0	590.298	590.298	684.236	648.92	657.615	653.217	653.217	672.097	648.92	671.015	x		M+H, M+NH4	C18H30O	48	45.7	2.53697	97.582		http://www.lipidmaps.org/data/LMSDRecord.php?LMID=LMFA05000065
HMDB41835	benzidine	1.12189	6.33_223.0640m/z		223.064	1	6.32992	0.30575	6	0.00390863	B	A	100 - 37	737.091	0	657.009	657.009	745.869	744.364	721.04	727.039	727.039	732.637	744.364	735.733	x		M+K	C12H12N2	35.5	0	4.51241	82.5908		http://nonlinear.com/redirect/outbound?p=hmdb&param=HMDB41835
HMDB15329	Zopiclone	1.12067	4.75_427.0681m/z		427.068	1	4.75043	0.0500167	2	0.0134137	B	A	100 - 16.8 - 13.3	38.6051	0	34.4483	34.4483	38.3141	37.6538	39.8474	38.1201	38.1201	37.6344	37.6538	40.6593	x		M+K	C17H17ClN6O3	35.9	0	-0.215778	79.639		http://nonlinear.com/redirect/outbound?p=hmdb&param=HMDB15329
HMDB40672	3-Oxo-alpha-ionol 9-[apiosyl-(1->6)-glucoside]	1.11777	3.10_541.2065m/z		541.207	1	3.1002	0.0285667	2	0.039625	A	B	100 - 24.7	12.208	0	12.208	12.208	11.4405	10.5154	10.8094	13.5092	13.5092	11.2375	10.5154	11.0297	x		M+K	C24H38O11	37.8	0	3.93929	93.4105		http://nonlinear.com/redirect/outbound?p=hmdb&param=HMDB40672
HMDB37439	Kaempferol 7-(6''-galloylglucoside)	1.11692	6.17_639.0754m/z		639.075	1	6.16633	0.497917	1	0.0465099	B	A	100 - 48.2 - 65.3 - 5.57	1058.94	0	948.084	948.084	1106.01	1010.88	1059.92	1049.14	1049.14	1086.39	1010.88	1081.52	x		M+K	C28H24O15	32.5	0	1.18751	63.983		http://nonlinear.com/redirect/outbound?p=hmdb&param=HMDB37439
HMDB32934	3-Butylpyridine	1.10997	7.51_136.1126m/z		136.113	1	7.51078	0.127883	6	0.00294711	B	A	100 - 11.2	1239.51	0	1116.7	1116.7	1256.63	1243.35	1218.54	1235.73	1235.73	1234.33	1243.35	1243.37	x		M+H	C9H13N	53.5	73.6	4.10406	98.7455		http://nonlinear.com/redirect/outbound?p=hmdb&param=HMDB32934
HMDB29708	5,6,7,8-Tetrahydro-2,4-dimethylquinoline	1.10698	6.13_162.1278m/z		162.128	1	6.13062	1.02442	1	0.0220328	B	A	100 - 20.7	1510.43	0	1364.47	1364.47	1561.07	1468.07	1502.16	1509.9	1509.9	1533.37	1468.07	1532.77	x		M+H	C11H15N	46.2	39.1	0.498162	92.5951		http://nonlinear.com/redirect/outbound?p=hmdb&param=HMDB29708
HMDB34019	Parvisoflavone A	1.10585	5.92_375.0841m/z		375.084	1	5.92415	0.135017	7	0.00529603	B	A	100 - 16.4 - 0.437	175.972	0	159.128	159.128	179.467	175.42	173.028	176.089	176.089	176.283	175.42	176.554	x		M+Na	C20H16O6	38.4	0	0.452069	92.7494		http://nonlinear.com/redirect/outbound?p=hmdb&param=HMDB34019
LMFA11000039	13S-Methyl-6E-heneicosene	1.10384	5.12_326.3786m/z		326.379	1	5.12047	0.4122	8	0.0260699	B	A	100 - 22.2 - 0.277	1076.66	0	975.376	975.376	1116.94	1057.63	1055.4	1079.34	1079.34	1097.13	1057.63	1076.91	x		M+NH4	C22H44	58.3	97.3	1.43437	96.1784		http://www.lipidmaps.org/data/LMSDRecord.php?LMID=LMFA11000039
HMDB34778	(2R*,3R*)-1,2,3-Butanetriol	1.10324	7.51_106.0627n	106.063	107.07	1	7.51078	0.20645	1	0.00525145	B	A	100 - 0.288	211.203	0	191.438	191.438	212.813	213.909	206.887	211.843	211.843	209.037	213.909	211.103	x		M+H, M+NH4	C4H10O3	38.5	0.506	-2.76169	95.2836		http://nonlinear.com/redirect/outbound?p=hmdb&param=HMDB34778
HMDB34052	Safflomin C	1.10226	6.30_653.1244m/z		653.124	1	6.30135	0.7894	2	0.00531163	B	A	100 - 59.9 - 92.3 - 41.7 - 31	3077.03	0	2791.56	2791.56	3138.53	3060.79	3031.76	3089.11	3089.11	3082.85	3060.79	3093.54	x		M+K	C30H30O14	28.7	3.67	-3.78133	44.1044		http://nonlinear.com/redirect/outbound?p=hmdb&param=HMDB34052
HMDB32178	Butadiene-styrene rubber	1.09921	6.09_176.1431m/z		176.143	1	6.0949	1.05943	1	0.0012633	B	A	100 - 18.8	2146.09	0	1952.4	1952.4	2172.49	2133.59	2132.21	2160.5	2160.5	2133.95	2133.59	2175.65	x		M+NH4	C12H14	38.6	0	-1.54517	94.6379		http://nonlinear.com/redirect/outbound?p=hmdb&param=HMDB32178
HMDB15255	Proflavine	1.09533	5.40_248.0594m/z		248.059	1	5.39765	0.15645	1	0.00307703	B	A	100 - 15.5	262.954	0	240.068	240.068	260.006	261.815	267.04	265.657	265.657	255.394	261.815	272.481	x		M+K	C13H11N3	40.3	8.08	4.67232	98.8829		http://nonlinear.com/redirect/outbound?p=hmdb&param=HMDB15255
HMDB34886	3-Pentylpyridine	1.09474	7.51_149.1211n	149.121	150.128	1	7.51078	0.120733	6	0.00210237	B	A	100 - 13.1 - 0.664	1908.63	0	1743.45	1743.45	1889.93	1934.49	1901.46	1929.29	1929.29	1856.4	1934.49	1940.21	x		M+H, M+Na	C10H15N	49.6	54.2	4.05287	98.387		http://nonlinear.com/redirect/outbound?p=hmdb&param=HMDB34886
HMDB32923	Kojic acid	1.09249	7.61_180.9891m/z		180.989	1	7.61008	0.1636	7	0.0212588	B	A	100 - 88.4	89.1323	0	81.5864	81.5864	88.3048	87.2652	91.827	90.2826	90.2826	86.7382	87.2652	93.6981	x		M+K	C6H6O4	30.1	0	-4.87149	56.3233		http://nonlinear.com/redirect/outbound?p=hmdb&param=HMDB32923
HMDB02818	Alloxan	1.09209	6.33_285.0106m/z		285.011	1	6.32992	0.448633	1	0.0103645	B	A	100 - 17.5	566.644	0	518.863	518.863	563.476	579.539	556.919	574.168	574.168	553.479	579.539	568.267	x		2M+H	C4H2N2O4	40.4	14.8	1.42455	88.8429		http://nonlinear.com/redirect/outbound?p=hmdb&param=HMDB02818
HMDB15454	Rasagiline	1.09201	6.19_171.1051n	171.105	172.112	1	6.1949	2.22672	1	0.0196634	B	A	100 - 8.78	3538.31	0	3240.18	3240.18	3629.98	3537.38	3447.57	3585.54	3585.54	3565.58	3537.38	3517.82	x		M+H, M+NH4	C12H13N	45.8	36.1	1.83638	95.1428		http://nonlinear.com/redirect/outbound?p=hmdb&param=HMDB15454
HMDB35271	Rotundine A	1.09095	7.50_270.1246m/z		270.125	1	7.50365	0.10645	7	0.0305911	B	A	100 - 14.3	93.3345	0	85.5535	85.5535	90.4419	93.5212	96.0405	94.6725	94.6725	88.8374	93.5212	97.9975	x		M+K	C15H21NO	39.3	4.78	-3.9273	96.4491		http://nonlinear.com/redirect/outbound?p=hmdb&param=HMDB35271
HMDB36319	(R)-Skyrin 2-xyloside	1.09081	6.30_670.1326n	670.133	688.166	1	6.30135	1.24515	1	0.0165344	B	A	100 - 59.2 - 56.5 - 27.4 - 14.3	11286.9	0	10347.2	10347.2	11593.3	11078.1	11189.2	11450.1	11450.1	11387.6	11078.1	11417.2	x		M+NH4, M+Na	C35H26O14	37.1	27.5	0.498112	58.7258		http://nonlinear.com/redirect/outbound?p=hmdb&param=HMDB36319
HMDB38090	Peonidin 3-rhamnoside 5-glucoside	1.08852	5.72_632.1732m/z		632.173	1	5.7177	0.38435	2	0.0103956	B	A	100 - 64 - 7.03	605.578	0	556.332	556.332	595.83	618.969	601.936	615.631	615.631	585.259	618.969	614.202	x		M+Na	C28H33O15+	35.2	0	3.36446	79.7192		http://nonlinear.com/redirect/outbound?p=hmdb&param=HMDB38090
LMFA11000103	8Z-Hexacosene	1.0859	5.42_382.4410m/z		382.441	1	5.41908	0.1143	4	0.00373626	B	A	100 - 20.3	159.121	0	146.535	146.535	156.67	160.407	160.287	162.154	162.154	153.89	160.407	163.553	x		M+NH4	C26H52	45	35.5	0.751947	90.4231		http://www.lipidmaps.org/data/LMSDRecord.php?LMID=LMFA11000103
HMDB12273	Palmitic amide	1.08456	5.62_256.2642m/z		256.264	1	5.6184	0.867983	31	0.00903208	B	A	100 - 18.3 - 0.654	3868.81	0	3567.18	3567.18	3921.2	3894.82	3790.41	3947.4	3947.4	3851.64	3894.82	3867.64	x		M+H	C16H33NO	59.1	100	2.76898	98.842		http://nonlinear.com/redirect/outbound?p=hmdb&param=HMDB12273
HMDB00788	Orotidine	1.07923	6.33_577.1236m/z		577.124	1	6.32992	0.05715	1	0.0180127	A	B	100 - 24.8	24.2673	0	24.2673	24.2673	22.0011	22.9779	22.478	26.8539	26.8539	21.6108	22.9779	22.936	x		2M+H	C10H12N2O8	36.6	0	-4.12499	87.9831		http://nonlinear.com/redirect/outbound?p=hmdb&param=HMDB00788
LMFA11000073	11Z-Pentacosene	1.07875	5.80_368.4254m/z		368.425	1	5.79628	0.45505	8	0.0195563	B	A	100 - 24.1 - 0.251	1179.9	0	1093.77	1093.77	1188.98	1200.17	1150.57	1210.35	1210.35	1167.88	1200.17	1174.01	x		M+NH4	C25H50	50.2	57.9	0.97816	94.4694		http://www.lipidmaps.org/data/LMSDRecord.php?LMID=LMFA11000073
HMDB29709	5,6,7,8-Tetrahydro-4-methylquinoline	1.0748	7.51_148.1123m/z		148.112	1	7.51078	0.10645	2	0.0086904	B	A	100 - 18	241.065	0	224.288	224.288	245.181	237.68	240.334	248.194	248.194	240.831	237.68	245.231	x		M+H	C10H13N	53.3	74.7	1.85279	93.9047		http://nonlinear.com/redirect/outbound?p=hmdb&param=HMDB29709
HMDB00606	D-2-Hydroxyglutaric acid	1.0723	4.76_297.0828m/z		297.083	1	4.76472	0.185017	13	0.0245109	B	A	100 - 23.3	330.443	0	308.162	308.162	336.062	333.071	322.194	341.009	341.009	330.1	333.071	328.759	x		2M+H	C5H8O5	36.7	3.35	4.09739	84.8972		http://nonlinear.com/redirect/outbound?p=hmdb&param=HMDB00606
HMDB40262	2,4,6-Triethyl-1,3,5-trithiane	1.07091	4.76_223.0652m/z		223.065	1	4.75757	0.640083	4	0.0204342	B	A	100 - 35.8	776.086	0	724.698	724.698	794.286	764.983	768.989	801.943	801.943	780.195	764.983	784.658	x		M+H	C9H18S3	36.8	15	4.03007	73.731		http://nonlinear.com/redirect/outbound?p=hmdb&param=HMDB40262
HMDB41965	o-toluidine	1.06686	6.09_107.0740n	107.074	130.066	1	6.08775	1.1523	5	0.00939246	B	A	100 - 26.5 - 0.307	6571.55	0	6159.74	6159.74	6603.7	6646.41	6464.53	6816.3	6816.3	6486.55	6646.41	6596.26	x		M+H, M+Na	C7H9N	39.4	16.8	4.34052	85.4502		http://nonlinear.com/redirect/outbound?p=hmdb&param=HMDB41965
HMDB13943	beta-hydroxyalprazolam	1.06488	7.67_363.0406m/z		363.041	1	7.67438	0.2136	1	0.0442246	B	A	100	88.786	0	83.3767	83.3767	89.5163	90.5473	86.2945	92.2637	92.2637	87.9282	90.5473	88.053	x		M+K	C17H13ClN4O	32.2	0	-0.935465	61.9773		http://nonlinear.com/redirect/outbound?p=hmdb&param=HMDB13943
HMDB30346	(S)-Actinidine	1.06386	6.04_147.1049n	147.105	170.097	1	6.04488	1.67165	2	0.00524718	B	A	100 - 18.6	4314.86	0	4055.86	4055.86	4365.51	4311.12	4267.95	4488.17	4488.17	4288.07	4311.12	4354.92	x		M+H, M+Na	C10H13N	44.1	27.7	0.467896	93.3844		http://nonlinear.com/redirect/outbound?p=hmdb&param=HMDB30346
HMDB05797	Peonidin	1.06322	6.33_359.0300m/z		359.03	1	6.32992	0.66865	1	0.0235817	B	A	100 - 26.1 - 11.5 - 0.175	1121.66	0	1054.97	1054.97	1126.49	1140.32	1098.16	1167.42	1167.42	1106.5	1140.32	1120.54	x		M+Na	C16H13ClO6	34.9	0	2.15698	77.1921		http://nonlinear.com/redirect/outbound?p=hmdb&param=HMDB05797
HMDB15260	Bicalutamide	1.06086	4.91_431.0688m/z		431.069	1	4.90688	0.227883	1	0.0264114	B	A	100 - 28.5 - 68.5 - 4.84 - 0.399	350.828	0	330.701	330.701	358.675	346.323	347.486	365.95	365.95	352.312	346.323	354.567	x		M+H	C18H14F4N2O4S	32.6	0	1.03346	64.4061		http://nonlinear.com/redirect/outbound?p=hmdb&param=HMDB15260
HMDB01895	Salicylic acid	1.06024	4.77_139.0393m/z		139.039	1	4.77185	0.135717	8	0.0380556	B	A	100 - 5.5	222.815	0	210.156	210.156	228.124	218.399	221.923	232.556	232.556	224.076	218.399	226.445	x		M+H	C7H6O3	57.6	93.3	2.16031	97.1163		http://nonlinear.com/redirect/outbound?p=hmdb&param=HMDB01895
LMFA01010049	Arachidic acid(d3)	1.05529	6.06_354.2852m/z		354.285	1	6.05917	1.6145	1	0.00761414	B	A	84.4 - 100 - 20.4 - 0.367	11022.4	0	10444.9	10444.9	11162.6	10976.7	10927.7	11558.2	11558.2	10964.6	10976.7	11150.4	x		M+K	C20H37D3O2	31.3	8.26	1.27416	49.614		http://www.lipidmaps.org/data/LMSDRecord.php?LMID=LMFA01010049
HMDB33303	Anofinic acid	1.052	4.77_205.0864m/z		205.086	1	4.77185	0.163583	3	0.0317262	B	A	100 - 9.1 - 0.972	1419.89	0	1349.71	1349.71	1426.72	1440.96	1392	1493.58	1493.58	1401.4	1440.96	1420.36	x		M+H	C12H12O3	50.2	57.7	2.28988	95.9127		http://nonlinear.com/redirect/outbound?p=hmdb&param=HMDB33303
HMDB35400	1-Tridecene-3,5,7,9,11-pentayne	1.04796	6.09_180.0808m/z		180.081	1	6.08775	1.52948	2	0.0363595	B	A	100 - 21.4	3655.22	0	3487.92	3487.92	3680.34	3701.91	3583.4	3859.69	3859.69	3615.05	3701.91	3656.41	x		M+NH4	C13H6	41.8	15.8	0.211519	93.2962		http://nonlinear.com/redirect/outbound?p=hmdb&param=HMDB35400
HMDB11161	L-alpha-glutamyl-L-hydroxyproline	1.04462	5.92_299.0635m/z		299.063	1	5.92415	0.42005	2	0.00201478	B	A	100 - 21.8 - 3.11	959.963	0	918.962	918.962	961.286	964.691	953.911	1016.91	1016.91	944.232	964.691	973.349	x		M+K	C10H16N2O6	43.3	27.6	-1.97908	91.0208		http://nonlinear.com/redirect/outbound?p=hmdb&param=HMDB11161
HMDB33041	1-(1-Propenylthio)propyl propyl disulfide	1.04146	5.39_222.0575n	222.057	445.12	1	5.39052	0.704383	4	0.0240129	B	A	100 - 38.7 - 12.9 - 3.48 - 1.03	2102.97	0	2019.25	2019.25	2091.04	2133.98	2083.91	2234.48	2234.48	2053.94	2133.98	2126.37	x		M+H, 2M+H	C9H18S3	38.7	14.7	1.94971	81.0296		http://nonlinear.com/redirect/outbound?p=hmdb&param=HMDB33041
LMFA11000636	cis-1,2-dimethylcyclohexane	1.04121	6.08_130.1594m/z		130.159	1	6.0806	1.238	6	0.0111203	B	A	100 - 8.32	2668.63	0	2563.02	2563.02	2688.4	2677.83	2639.67	2836.21	2836.21	2640.71	2677.83	2693.46	x		M+NH4	C8H16	39	0	3.49387	99.2139		http://www.lipidmaps.org/data/LMSDRecord.php?LMID=LMFA11000636

## Sheet: R2-WT-M (2)
Detection the differentially metabolites in Vd991 strain compared with ∆VdCYP-1 and ∆VdCYP-2 strains.
Compound ID	Description	Max Fold Change	Compound	Accepted?	Adducts	Formula	Score	Fragmentation Score	Mass Error (ppm)	Isotope Similarity	Theoretical Isotope Distribution	Link	Neutral mass (Da)	m/z	Charge	Retention time (min)	Anova (p)	Anova p-value <= 0.05	VIP>1	Not identified
HMDB02099	6-Methyladenine	Infinity	2.96_114.0562m/z		M+H-2H2O	C6H7N5	38.3	0	-0.398697	91.9873	100 - 8.4 - 0.314	http://nonlinear.com/redirect/outbound?p=hmdb&param=HMDB02099		114.056	1	2.96443	4.31e-06	x
HMDB02151	Dimethyl sulfoxide	Infinity	1.65_157.0357m/z	*	2M+H	C2H6OS	37.7	0	3.43174	92.6469	100 - 3.07 - 4.76 - 0.109	http://nonlinear.com/redirect/outbound?p=hmdb&param=HMDB02151		157.036	1	1.65287	1.19e-05	x
HMDB04112	Adenylylselenate	Infinity	0.77_439.9517m/z	*	M+H-2H2O	C10H14N5O10PSe	19.5	0	2.49376	0.592453	1.77 - 0.233 - 18.7 - 17.6 - 49.8 - 6.72 - 100 - 13.1 - 20.2 - 2.59 - 0.532	http://nonlinear.com/redirect/outbound?p=hmdb&param=HMDB04112		439.952	1	0.768483	0.0464456	x
HMDB11599	1-Methyladenine	Infinity	2.96_114.0562m/z		M+H-2H2O	C6H7N5	38.3	0	-0.398697	91.9873	100 - 8.4 - 0.314	http://nonlinear.com/redirect/outbound?p=hmdb&param=HMDB11599		114.056	1	2.96443	4.31e-06	x
HMDB11600	3-Methyladenine	Infinity	2.96_114.0562m/z		M+H-2H2O	C6H7N5	38.3	0	-0.398697	91.9873	100 - 8.4 - 0.314	http://nonlinear.com/redirect/outbound?p=hmdb&param=HMDB11600		114.056	1	2.96443	4.31e-06	x
HMDB11614	7-Methyladenine	Infinity	2.96_114.0562m/z	*	M+H-2H2O	C6H7N5	38.3	0	-0.398697	91.9873	100 - 8.4 - 0.314	http://nonlinear.com/redirect/outbound?p=hmdb&param=HMDB11614		114.056	1	2.96443	4.31e-06	x
HMDB13991	5'-Hydroxylornoxicam	Infinity	3.66_429.0070m/z	*	M+ACN+H	C13H10ClN3O5S2	31	0	-4.94161	60.575	100 - 17.1 - 43.4 - 7.17 - 4.13 - 0.608 - 0.16	http://nonlinear.com/redirect/outbound?p=hmdb&param=HMDB13991		429.007	1	3.66308	0.0484883	x
HMDB14391	Ziprasidone	Infinity	2.99_207.0644m/z		M+2H	C21H21ClN4OS	31.7	0	4.23065	63.626	100 - 25.3 - 39.7 - 9.47 - 2.67 - 0.464	http://nonlinear.com/redirect/outbound?p=hmdb&param=HMDB14391		207.064	2	2.98587	0.00332368	x
HMDB15426	Cefoxitin	Infinity	3.29_410.0463m/z		M+H-H2O	C16H17N3O7S2	36.8	0	-2.93235	87.432	100 - 20.5 - 12.5 - 2.19 - 0.585	http://nonlinear.com/redirect/outbound?p=hmdb&param=HMDB15426		410.046	1	3.29232	6.23e-05	x
HMDB30564	trans-Piceid	Infinity	2.99_207.0644m/z		M+H+Na	C20H22O8	38.2	11.5	2.02908	81.9906	100 - 22.2 - 3.99 - 0.521	http://nonlinear.com/redirect/outbound?p=hmdb&param=HMDB30564		207.064	2	2.98587	0.00332368	x
HMDB30565	(Z)-Resveratrol 4'-glucoside	Infinity	2.99_207.0644m/z		M+H+Na	C20H22O8	35.9	0	2.02908	81.9906	100 - 22.2 - 3.99 - 0.521	http://nonlinear.com/redirect/outbound?p=hmdb&param=HMDB30565		207.064	2	2.98587	0.00332368	x
HMDB31422	cis-Piceid	Infinity	2.99_207.0644m/z		M+H+Na	C20H22O8	38.2	11.5	2.02908	81.9906	100 - 22.2 - 3.99 - 0.521	http://nonlinear.com/redirect/outbound?p=hmdb&param=HMDB31422		207.064	2	2.98587	0.00332368	x
HMDB32686	beta-D-3-[5-Deoxy-5-(dimethylarsinyl)ribofuranosyloxy]-2-hydroxy-1-propanesulfonic acid	Infinity	3.29_410.0463m/z	*	M+NH4	C10H21AsO9S	37.1	0	0.513006	85.9726	100 - 12.2 - 7.05 - 0.763 - 0.16	http://nonlinear.com/redirect/outbound?p=hmdb&param=HMDB32686		410.046	1	3.29232	6.23e-05	x
HMDB33136	2-Amino-4-hydroxy-6-pteridinecarboxylic acid	Infinity	3.88_415.0840m/z		M+H	C14H10N10O6	32.7	0	-4.20901	68.3835	100 - 19.1 - 2.98 - 0.336	http://nonlinear.com/redirect/outbound?p=hmdb&param=HMDB33136		415.084	1	3.88382	0.0153489	x
HMDB33341	Mollicellin C	Infinity	3.24_825.2405m/z	*	2M+H	C22H20O8	30.5	0.0824	1.97162	54.7579	100 - 24.3 - 4.47 - 0.609	http://nonlinear.com/redirect/outbound?p=hmdb&param=HMDB33341		825.241	1	3.24232	0.0475027	x
HMDB33864	Palmidin C	Infinity	3.78_533.1021m/z		M+K	C30H22O7	34.7	0	4.8459	79.0329	100 - 33 - 6.7 - 1.01 - 0.125	http://nonlinear.com/redirect/outbound?p=hmdb&param=HMDB33864		533.102	1	3.78382	0.0383495	x
HMDB34037	Palmidin B	Infinity	3.78_533.1021m/z	*	M+K	C30H22O7	34.7	0	4.8459	79.0329	100 - 33 - 6.7 - 1.01 - 0.125	http://nonlinear.com/redirect/outbound?p=hmdb&param=HMDB34037		533.102	1	3.78382	0.0383495	x
HMDB36294	(E)-2-Glucosyl-3,4',5-trihydroxystilbene	Infinity	2.99_207.0644m/z	*	M+H+Na	C20H22O8	38.3	11.8	2.02908	81.9906	100 - 22.2 - 3.99 - 0.521	http://nonlinear.com/redirect/outbound?p=hmdb&param=HMDB36294		207.064	2	2.98587	0.00332368	x
HMDB38427	Gluconapin	Infinity	3.88_415.0840m/z	*	M+ACN+H	C11H19NO9S2	32.7	2	0.168708	61.9084	100 - 14.4 - 11.9 - 1.54 - 0.525	http://nonlinear.com/redirect/outbound?p=hmdb&param=HMDB38427		415.084	1	3.88382	0.0153489	x
HMDB40973	1-Methoxy-1H-indole-3-acetonitrile	Infinity	5.77_225.0433m/z	*	M+K	C11H10N2O	40.1	12.7	4.42802	93.1854	100 - 12.8 - 0.957	http://nonlinear.com/redirect/outbound?p=hmdb&param=HMDB40973		225.043	1	5.76622	0.0354955	x
HMDB30206	Jubanine B	2938.94	4.92_752.3417m/z	*	M+Na	C43H47N5O6	37.2	0	-0.21962	86.0407	100 - 49.1 - 13 - 2.45 - 0.364	http://nonlinear.com/redirect/outbound?p=hmdb&param=HMDB30206		752.342	1	4.91752	0.0187544	x
HMDB41817	7-aminoclonazepam	869.483	4.19_308.0566m/z		M+Na	C15H12ClN3O	36.8	12.4	1.74273	73.6849	100 - 17.5 - 33.6 - 5.7 - 0.532	http://nonlinear.com/redirect/outbound?p=hmdb&param=HMDB41817		308.057	1	4.19028	8.97e-05	x
HMDB41892	faropenem	869.483	4.19_308.0566m/z	*	M+Na	C12H15NO5S	40.2	12.3	1.02758	90.1126	100 - 14.5 - 6.52 - 0.809 - 0.122	http://nonlinear.com/redirect/outbound?p=hmdb&param=HMDB41892		308.057	1	4.19028	8.97e-05	x
HMDB33762	Ginkgetin	742.694	3.63_295.0598m/z	*	M+H+Na	C32H22O10	37.4	0	3.24668	90.7854	100 - 35.2 - 8.08 - 1.39 - 0.196	http://nonlinear.com/redirect/outbound?p=hmdb&param=HMDB33762		295.06	2	3.62737	0.0287911	x
HMDB33937	Isoginkgetin	742.694	3.63_295.0598m/z		M+H+Na	C32H22O10	37.4	0	3.24668	90.7854	100 - 35.2 - 8.08 - 1.39 - 0.196	http://nonlinear.com/redirect/outbound?p=hmdb&param=HMDB33937		295.06	2	3.62737	0.0287911	x
HMDB11610	5-Taurinomethyl-2-thiouridine	680.363	4.25_380.0590m/z	*	M+H-H2O	C12H19N3O8S2	37.2	0	2.45095	88.7258	100 - 16.2 - 11.9 - 1.72 - 0.529	http://nonlinear.com/redirect/outbound?p=hmdb&param=HMDB11610		380.059	1	4.24743	0.00010343	x
HMDB38220	Fast green FCF	541.336	0.75_765.1603m/z	*	M+H	C37H36N2O10S3	31.5	0	-0.178725	57.7882	100 - 43.9 - 25 - 8.07 - 2.53 - 0.621 - 0.138	http://nonlinear.com/redirect/outbound?p=hmdb&param=HMDB38220		765.16	1	0.74705	0.0455829	x
HMDB38767	Camelliaside B	541.336	0.75_765.1603m/z		M+K	C32H38O19	31	0.0229	-4.8731	60.4188	100 - 35.8 - 10.1 - 2.09 - 0.371	http://nonlinear.com/redirect/outbound?p=hmdb&param=HMDB38767		765.16	1	0.74705	0.0455829	x
HMDB39759	Kaempferol 3-(2G-apiosylrobinobioside)	541.336	0.75_765.1603m/z		M+K	C32H38O19	31	0.0229	-4.8731	60.4188	100 - 35.8 - 10.1 - 2.09 - 0.371	http://nonlinear.com/redirect/outbound?p=hmdb&param=HMDB39759		765.16	1	0.74705	0.0455829	x
HMDB40875	Isoschaftoside 4'-glucoside	541.336	0.75_765.1603m/z		M+K	C32H38O19	31	0	-4.8731	60.4188	100 - 35.8 - 10.1 - 2.09 - 0.371	http://nonlinear.com/redirect/outbound?p=hmdb&param=HMDB40875		765.16	1	0.74705	0.0455829	x
HMDB40878	Schaftoside 4'-glucoside	541.336	0.75_765.1603m/z		M+K	C32H38O19	31	0	-4.8731	60.4188	100 - 35.8 - 10.1 - 2.09 - 0.371	http://nonlinear.com/redirect/outbound?p=hmdb&param=HMDB40878		765.16	1	0.74705	0.0455829	x
HMDB29327	Gravacridonediol methyl ether	411.526	10.59_320.1272m/z		M+H-2H2O	C20H21NO5	35.2	0	-2.72405	79.2102	100 - 22.4 - 3.43 - 0.393	http://nonlinear.com/redirect/outbound?p=hmdb&param=HMDB29327		320.127	1	10.5875	7.57e-06	x
HMDB29332	5-Methoxynoracronycine	411.526	10.59_320.1272m/z		M+H-H2O	C20H19NO4	35.2	0	-2.8696	79.4167	100 - 22.4 - 3.21 - 0.345	http://nonlinear.com/redirect/outbound?p=hmdb&param=HMDB29332		320.127	1	10.5875	7.57e-06	x
HMDB29827	Junosidine	411.526	10.59_320.1272m/z		M+H-H2O	C20H19NO4	35.2	0	-2.8696	79.4167	100 - 22.4 - 3.21 - 0.345	http://nonlinear.com/redirect/outbound?p=hmdb&param=HMDB29827		320.127	1	10.5875	7.57e-06	x
HMDB30251	Oripavine	411.526	10.59_320.1272m/z		M+Na	C18H19NO3	35.1	0	4.84039	81.3335	100 - 20.2 - 2.54 - 0.24	http://nonlinear.com/redirect/outbound?p=hmdb&param=HMDB30251		320.127	1	10.5875	7.57e-06	x
HMDB30258	(+)-Erythraline	411.526	10.59_320.1272m/z		M+Na	C18H19NO3	35.1	0	4.84039	81.3335	100 - 20.2 - 2.54 - 0.24	http://nonlinear.com/redirect/outbound?p=hmdb&param=HMDB30258		320.127	1	10.5875	7.57e-06	x
HMDB33435	(?)-Aegeline	411.526	10.59_320.1272m/z		M+Na	C18H19NO3	35.1	0	4.84039	81.3335	100 - 20.2 - 2.54 - 0.24	http://nonlinear.com/redirect/outbound?p=hmdb&param=HMDB33435		320.127	1	10.5875	7.57e-06	x
HMDB33524	Lambertine	411.526	10.59_320.1272m/z		M+H-H2O	C20H19NO4	35.2	0	-2.8696	79.4167	100 - 22.4 - 3.21 - 0.345	http://nonlinear.com/redirect/outbound?p=hmdb&param=HMDB33524		320.127	1	10.5875	7.57e-06	x
HMDB34367	N-gamma-L-Glutamyl-L-methionine	411.526	10.59_320.1272m/z	*	M+ACN+H	C10H18N2O5S	36.4	0	-1.1356	83.4398	100 - 12.7 - 6.3 - 0.697 - 0.11	http://nonlinear.com/redirect/outbound?p=hmdb&param=HMDB34367		320.127	1	10.5875	7.57e-06	x
HMDB34591	Lansamide 3	411.526	10.59_320.1272m/z		M+Na	C18H19NO3	35.1	0	4.84039	81.3335	100 - 20.2 - 2.54 - 0.24	http://nonlinear.com/redirect/outbound?p=hmdb&param=HMDB34591		320.127	1	10.5875	7.57e-06	x
HMDB34690	9-(4-Hydroxyphenyl)-2-methoxy-1H-phenalen-1-one	411.526	10.59_320.1272m/z		M+NH4	C20H14O3	35.2	0	-3.2024	79.9418	100 - 21.9 - 2.9 - 0.285	http://nonlinear.com/redirect/outbound?p=hmdb&param=HMDB34690		320.127	1	10.5875	7.57e-06	x
HMDB35438	Promucosine	411.526	10.59_320.1272m/z		M+H-2H2O	C20H21NO5	35.2	0	-2.72405	79.2102	100 - 22.4 - 3.43 - 0.393	http://nonlinear.com/redirect/outbound?p=hmdb&param=HMDB35438		320.127	1	10.5875	7.57e-06	x
HMDB36764	Romucosine C	411.526	10.59_320.1272m/z		M+H-2H2O	C20H21NO5	35.2	0	-2.72405	79.2102	100 - 22.4 - 3.43 - 0.393	http://nonlinear.com/redirect/outbound?p=hmdb&param=HMDB36764		320.127	1	10.5875	7.57e-06	x
HMDB38590	Buntanine	411.526	10.59_320.1272m/z		M+H-2H2O	C20H21NO5	35.2	0	-2.72405	79.2102	100 - 22.4 - 3.43 - 0.393	http://nonlinear.com/redirect/outbound?p=hmdb&param=HMDB38590		320.127	1	10.5875	7.57e-06	x
HMDB38649	(?)-Clausenamide	411.526	10.59_320.1272m/z		M+Na	C18H19NO3	35.1	0	4.84039	81.3335	100 - 20.2 - 2.54 - 0.24	http://nonlinear.com/redirect/outbound?p=hmdb&param=HMDB38649		320.127	1	10.5875	7.57e-06	x
HMDB41046	Marshmine	411.526	10.59_320.1272m/z		M+H-2H2O	C20H21NO5	35.2	0	-2.72405	79.2102	100 - 22.4 - 3.43 - 0.393	http://nonlinear.com/redirect/outbound?p=hmdb&param=HMDB41046		320.127	1	10.5875	7.57e-06	x
HMDB41462	2-Hydroxy-4-(4-methoxyphenyl)-1H-phenalen-1-one	411.526	10.59_320.1272m/z		M+NH4	C20H14O3	35.2	0	-3.2024	79.9418	100 - 21.9 - 2.9 - 0.285	http://nonlinear.com/redirect/outbound?p=hmdb&param=HMDB41462		320.127	1	10.5875	7.57e-06	x
HMDB29213	Quercetin-3'-glucuronide	246.883	3.38_252.0425m/z		M+H+Na	C21H20O13	36.1	0.807	-4.13024	84.6024	100 - 23.4 - 5.3 - 0.812 - 0.112	http://nonlinear.com/redirect/outbound?p=hmdb&param=HMDB29213		252.042	2	3.37733	0.00104399	x
HMDB30624	Quercetagitrin	246.883	3.38_252.0425m/z	*	M+H+Na	C21H20O13	36.1	0.828	-4.13024	84.6024	100 - 23.4 - 5.3 - 0.812 - 0.112	http://nonlinear.com/redirect/outbound?p=hmdb&param=HMDB30624		252.042	2	3.37733	0.00104399	x
HMDB34358	Myricetin 3-galactoside	246.883	3.38_252.0425m/z		M+H+Na	C21H20O13	36.1	0.724	-4.13024	84.6024	100 - 23.4 - 5.3 - 0.812 - 0.112	http://nonlinear.com/redirect/outbound?p=hmdb&param=HMDB34358		252.042	2	3.37733	0.00104399	x
HMDB34359	Myricetin 3'-glucoside	246.883	3.38_252.0425m/z		M+H+Na	C21H20O13	36.1	0.828	-4.13024	84.6024	100 - 23.4 - 5.3 - 0.812 - 0.112	http://nonlinear.com/redirect/outbound?p=hmdb&param=HMDB34359		252.042	2	3.37733	0.00104399	x
HMDB37756	Tagetiin	246.883	3.38_252.0425m/z		M+H+Na	C21H20O13	36.1	0.732	-4.13024	84.6024	100 - 23.4 - 5.3 - 0.812 - 0.112	http://nonlinear.com/redirect/outbound?p=hmdb&param=HMDB37756		252.042	2	3.37733	0.00104399	x
HMDB15684	Diloxanide	193.422	3.68_164.5103m/z	*	M+2H	C14H11Cl2NO4	31.8	6.3	-1.34138	54.2723	100 - 15.8 - 65.9 - 10.3 - 11.5 - 1.73 - 0.212	http://nonlinear.com/redirect/outbound?p=hmdb&param=HMDB15684		164.51	2	3.68452	0.000115691	x
HMDB38403	Glucoerucin	185.131	3.84_439.0865m/z	*	M+NH4	C12H23NO9S3	32	0	-1.87258	62.4898	100 - 16.4 - 16.7 - 2.47 - 1.12 - 0.15	http://nonlinear.com/redirect/outbound?p=hmdb&param=HMDB38403		439.087	1	3.84097	0.0417126	x
HMDB41079	(E)-S-1-Propenyl thiosulfate	119.337	4.53_308.9594m/z	*	2M+H	C3H6O3S2	36.6	0	1.34524	84.7756	100 - 5.03 - 9.76 - 0.414 - 0.31	http://nonlinear.com/redirect/outbound?p=hmdb&param=HMDB41079		308.959	1	4.52532	0.000300632	x
HMDB15114	Cyclopentolate	110.703	1.92_355.1991m/z		M+ACN+Na	C17H25NO3	39.1	0	-0.451009	96.1915	100 - 19.2 - 2.35 - 0.217	http://nonlinear.com/redirect/outbound?p=hmdb&param=HMDB15114		355.199	1	1.91647	0.0113443	x
HMDB15341	Levobunolol	110.703	1.92_355.1991m/z	*	M+ACN+Na	C17H25NO3	39.1	0	-0.451009	96.1915	100 - 19.2 - 2.35 - 0.217	http://nonlinear.com/redirect/outbound?p=hmdb&param=HMDB15341		355.199	1	1.91647	0.0113443	x
HMDB36327	Norcapsaicin	110.703	1.92_355.1991m/z		M+ACN+Na	C17H25NO3	39.1	0	-0.451009	96.1915	100 - 19.2 - 2.35 - 0.217	http://nonlinear.com/redirect/outbound?p=hmdb&param=HMDB36327		355.199	1	1.91647	0.0113443	x
HMDB32666	(3beta,5alpha,9alpha,22E,24R)-5,9-Epidioxy-3-hydroxyergosta-7,22-dien-6-one	94.1716	4.03_443.3167m/z		M+H	C28H42O4	37.8	0.766	2.51106	91.3913	100 - 30.9 - 5.44 - 0.697	http://nonlinear.com/redirect/outbound?p=hmdb&param=HMDB32666		443.317	1	4.03383	0.0102867	x	x
HMDB32690	(3beta,5alpha,9alpha,14alpha,22E,24R)-3,5,9,14-Tetrahydroxyergosta-7,22-dien-6-one	94.1716	4.03_443.3167m/z		M+H-H2O	C28H44O5	37.9	0.826	2.41281	91.6263	100 - 31 - 5.66 - 0.764	http://nonlinear.com/redirect/outbound?p=hmdb&param=HMDB32690		443.317	1	4.03383	0.0102867	x	x
HMDB34086	Dolicholide	94.1716	4.03_443.3167m/z	*	M+H-2H2O	C28H46O6	38	0.972	2.32197	91.8615	100 - 31 - 5.89 - 0.831	http://nonlinear.com/redirect/outbound?p=hmdb&param=HMDB34086		443.317	1	4.03383	0.0102867	x	x
HMDB38495	Polyporusterone A	94.1716	4.03_443.3167m/z		M+H-2H2O	C28H46O6	38	0.814	2.32197	91.8615	100 - 31 - 5.89 - 0.831	http://nonlinear.com/redirect/outbound?p=hmdb&param=HMDB38495		443.317	1	4.03383	0.0102867	x	x
HMDB38498	Polyporusterone E	94.1716	4.03_443.3167m/z		M+H-H2O	C28H44O5	37.9	0.808	2.41281	91.6263	100 - 31 - 5.66 - 0.764	http://nonlinear.com/redirect/outbound?p=hmdb&param=HMDB38498		443.317	1	4.03383	0.0102867	x	x
HMDB38500	Polyporusterone D	94.1716	4.03_443.3167m/z		M+H-H2O	C28H44O5	37.9	0.808	2.41281	91.6263	100 - 31 - 5.66 - 0.764	http://nonlinear.com/redirect/outbound?p=hmdb&param=HMDB38500		443.317	1	4.03383	0.0102867	x	x
HMDB38501	Polyporusterone G	94.1716	4.03_443.3167m/z		M+H-H2O	C28H44O5	37.9	0.808	2.41281	91.6263	100 - 31 - 5.66 - 0.764	http://nonlinear.com/redirect/outbound?p=hmdb&param=HMDB38501		443.317	1	4.03383	0.0102867	x	x
HMDB36699	Chlorophenol red	83.2361	0.79_444.9680m/z	*	M+Na	C19H12Cl2O5S	29.6	0	1.33403	49.4403	100 - 21.7 - 71.7 - 15.2 - 15.4 - 3.08 - 0.922 - 0.149	http://nonlinear.com/redirect/outbound?p=hmdb&param=HMDB36699		444.968	1	0.789917	0.0427779	x
HMDB02195	Varanic acid	55.0069	3.98_459.3095m/z		M+Na	C26H44O5	35.6	0	3.33262	82.1054	100 - 28.8 - 5.03 - 0.652	http://nonlinear.com/redirect/outbound?p=hmdb&param=HMDB02195		459.31	1	3.98383	0.00567758	x
HMDB33728	Pubesenolide	55.0069	3.98_459.3095m/z		M+H	C28H42O5	36.3	0	-2.07636	83.7465	100 - 31 - 5.66 - 0.763	http://nonlinear.com/redirect/outbound?p=hmdb&param=HMDB33728		459.31	1	3.98383	0.00567758	x
HMDB38496	Polyporusterone B	55.0069	3.98_459.3095m/z		M+H-H2O	C28H44O6	37.7	7.08	-1.99785	83.887	100 - 31 - 5.88 - 0.83	http://nonlinear.com/redirect/outbound?p=hmdb&param=HMDB38496		459.31	1	3.98383	0.00567758	x
HMDB38497	Polyporusterone C	55.0069	3.98_459.3095m/z	*	M+H-H2O	C28H44O6	37.7	7.08	-1.99785	83.887	100 - 31 - 5.88 - 0.83	http://nonlinear.com/redirect/outbound?p=hmdb&param=HMDB38497		459.31	1	3.98383	0.00567758	x
HMDB15424	Cefoperazone	48.3914	4.74_663.1766m/z	*	M+NH4	C25H27N9O8S2	34.1	0	0.564605	71.3462	100 - 32.5 - 15.8 - 3.93 - 0.971 - 0.182	http://nonlinear.com/redirect/outbound?p=hmdb&param=HMDB15424		663.177	1	4.73892	0.0132935	x
HMDB38864	4-O-beta-D-Galactopyranosyl-D-xylose	48.3914	4.74_663.1766m/z		M+K	C22H40O20	32.1	0	3.42655	64.6606	100 - 25 - 7.11 - 1.26 - 0.216	http://nonlinear.com/redirect/outbound?p=hmdb&param=HMDB38864		663.177	1	4.73892	0.0132935	x
HMDB34857	2-(2-Thienylmethylene)-1,6-dioxaspiro[4.4]non-3-ene	42.9419	3.07_122.0260m/z	*	M+H+Na	C12H12O2S	38.1	0	-1.31571	92.1769	100 - 14 - 5.84 - 0.689	http://nonlinear.com/redirect/outbound?p=hmdb&param=HMDB34857		122.026	2	3.07088	0.0144157	x
HMDB35149	Chrycorin	42.9419	3.07_122.0260m/z		M+H+Na	C12H12O2S	38.1	0	-1.31571	92.1769	100 - 14 - 5.84 - 0.689	http://nonlinear.com/redirect/outbound?p=hmdb&param=HMDB35149		122.026	2	3.07088	0.0144157	x
HMDB33553	3-[(3-Methylbutyl)nitrosoamino]-2-butanone	42.7783	2.47_187.1450m/z	*	M+H	C9H18N2O2	39.4	5.37	4.58882	97.0737	100 - 10.7 - 0.935	http://nonlinear.com/redirect/outbound?p=hmdb&param=HMDB33553		187.145	1	2.47223	7.96e-05	x	x
LMFA11000051	5-Ethyl-3-methyl-2E,4E,6E-nonatriene	42.7783	2.47_187.1450m/z		M+Na	C12H20	38.6	0	-4.64749	98.3304	100 - 13.2 - 0.802	http://www.lipidmaps.org/data/LMSDRecord.php?LMID=LMFA11000051		187.145	1	2.47223	7.96e-05	x	x
HMDB01030	3'-Ketolactose	41.4535	9.18_358.1351m/z	*	M+NH4	C12H20O11	36.6	0	2.07726	85.4065	100 - 13.6 - 3.12 - 0.34	http://nonlinear.com/redirect/outbound?p=hmdb&param=HMDB01030		358.135	1	9.17557	0.000382288	x
HMDB14645	Haloperidol	41.4535	9.18_358.1351m/z		M+H-H2O	C21H23ClFNO2	30.9	0	-4.67342	59.8209	100 - 23.4 - 35 - 7.77 - 0.989	http://nonlinear.com/redirect/outbound?p=hmdb&param=HMDB14645		358.135	1	9.17557	0.000382288	x
HMDB01343	Mevalonic acid-5P	39.8123	8.03_267.0024m/z	*	M+K	C6H13O7P	36.2	0	-2.7474	84.436	100 - 6.91 - 1.64 - 0.102	http://nonlinear.com/redirect/outbound?p=hmdb&param=HMDB01343		267.002	1	8.029	0.00770462	x
HMDB00277	Sphingosine 1-phosphate	38.2283	3.70_397.2828m/z		M+NH4	C18H38NO5P	38.5	0	0.447719	92.7979	100 - 20.5 - 3.01 - 0.332	http://nonlinear.com/redirect/outbound?p=hmdb&param=HMDB00277		397.283	1	3.6988	0.00546258	x
HMDB59630	N-palmitoyl-phosphoethanolamine	38.2283	3.70_397.2828m/z	*	M+NH4	C18H38NO5P	38.5	0	0.447719	92.7979	100 - 20.5 - 3.01 - 0.332	http://nonlinear.com/redirect/outbound?p=hmdb&param=HMDB59630		397.283	1	3.6988	0.00546258	x
HMDB00387	3-Hydroxydodecanoic acid	35.2323	4.32_258.2074m/z		M+ACN+H	C12H24O3	36.5	0	4.83295	88.2372	100 - 13.4 - 1.44 - 0.113	http://nonlinear.com/redirect/outbound?p=hmdb&param=HMDB00387		258.207	1	4.31887	0.0247243	x
HMDB02059	12-Hydroxydodecanoic acid	35.2323	4.32_258.2074m/z		M+ACN+H	C12H24O3	36.5	0	4.83295	88.2372	100 - 13.4 - 1.44 - 0.113	http://nonlinear.com/redirect/outbound?p=hmdb&param=HMDB02059		258.207	1	4.31887	0.0247243	x
HMDB10728	(R)-3-Hydroxydodecanoic acid	35.2323	4.32_258.2074m/z		M+ACN+H	C12H24O3	36.5	0	4.83295	88.2372	100 - 13.4 - 1.44 - 0.113	http://nonlinear.com/redirect/outbound?p=hmdb&param=HMDB10728		258.207	1	4.31887	0.0247243	x
HMDB13272	N-Lauroylglycine	35.2323	4.32_258.2074m/z	*	M+H	C14H27NO3	37	0	4.06202	89.95	100 - 15.9 - 1.8 - 0.153	http://nonlinear.com/redirect/outbound?p=hmdb&param=HMDB13272		258.207	1	4.31887	0.0247243	x
HMDB32369	L-Menthyl acetoacetate	35.2323	4.32_258.2074m/z		M+NH4	C14H24O3	36.9	0	4.35001	89.6879	100 - 15.5 - 1.74 - 0.146	http://nonlinear.com/redirect/outbound?p=hmdb&param=HMDB32369		258.207	1	4.31887	0.0247243	x
HMDB40169	xi-5-Hydroxydodecanoic acid	35.2323	4.32_258.2074m/z		M+ACN+H	C12H24O3	36.5	0	4.83295	88.2372	100 - 13.4 - 1.44 - 0.113	http://nonlinear.com/redirect/outbound?p=hmdb&param=HMDB40169		258.207	1	4.31887	0.0247243	x
HMDB14649	Nitazoxanide	32.9971	2.82_308.0347m/z	*	M+H	C12H9N3O5S	37.2	2.17	3.59989	87.9711	100 - 15.2 - 6.62 - 0.852 - 0.128	http://nonlinear.com/redirect/outbound?p=hmdb&param=HMDB14649		308.035	1	2.82157	0.00870799	x
HMDB01886	3-Methylxanthine	31.1729	5.64_167.0571m/z		M+H	C6H6N4O2	37.4	0	4.26706	91.9144	100 - 8.1 - 0.701	http://nonlinear.com/redirect/outbound?p=hmdb&param=HMDB01886		167.057	1	5.63813	0.00417813	x
HMDB01991	7-Methylxanthine	31.1729	5.64_167.0571m/z		M+H	C6H6N4O2	37.4	0	4.26706	91.9144	100 - 8.1 - 0.701	http://nonlinear.com/redirect/outbound?p=hmdb&param=HMDB01991		167.057	1	5.63813	0.00417813	x
HMDB10738	1-Methylxanthine	31.1729	5.64_167.0571m/z	*	M+H	C6H6N4O2	37.4	0	4.26706	91.9144	100 - 8.1 - 0.701	http://nonlinear.com/redirect/outbound?p=hmdb&param=HMDB10738		167.057	1	5.63813	0.00417813	x
HMDB00929	L-Tryptophan	30.9392	0.95_268.1058m/z		M+ACN+Na	C11H12N2O2	41.9	14.3	0.514371	95.6973	100 - 12.8 - 1.17	http://nonlinear.com/redirect/outbound?p=hmdb&param=HMDB00929		268.106	1	0.954217	0.0196042	x	x
HMDB13609	D-Tryptophan	30.9392	0.95_268.1058m/z		M+ACN+Na	C11H12N2O2	41.9	14.3	0.514371	95.6973	100 - 12.8 - 1.17	http://nonlinear.com/redirect/outbound?p=hmdb&param=HMDB13609		268.106	1	0.954217	0.0196042	x	x
HMDB13840	3-Hydroxymethylantipyrine	30.9392	0.95_268.1058m/z		M+ACN+Na	C11H12N2O2	41.8	14	0.514371	95.6973	100 - 12.8 - 1.17	http://nonlinear.com/redirect/outbound?p=hmdb&param=HMDB13840		268.106	1	0.954217	0.0196042	x	x
HMDB14892	Ethotoin	30.9392	0.95_268.1058m/z		M+ACN+Na	C11H12N2O2	41.7	13.3	0.514371	95.6973	100 - 12.8 - 1.17	http://nonlinear.com/redirect/outbound?p=hmdb&param=HMDB14892		268.106	1	0.954217	0.0196042	x	x
HMDB30396	(?)-Tryptophan	30.9392	0.95_268.1058m/z	*	M+ACN+Na	C11H12N2O2	41.9	14.4	0.514371	95.6973	100 - 12.8 - 1.17	http://nonlinear.com/redirect/outbound?p=hmdb&param=HMDB30396		268.106	1	0.954217	0.0196042	x	x
HMDB31191	S-Methyl butanethioate	30.794	2.28_160.0785m/z		M+ACN+H	C5H10OS	37	0	-4.75172	90.4551	100 - 6.36 - 4.89 - 0.267	http://nonlinear.com/redirect/outbound?p=hmdb&param=HMDB31191		160.079	1	2.28007	0.0108078	x	x
HMDB31316	4-(Methylthio)-2-butanone	30.794	2.28_160.0785m/z		M+ACN+H	C5H10OS	37	0	-4.75172	90.4551	100 - 6.36 - 4.89 - 0.267	http://nonlinear.com/redirect/outbound?p=hmdb&param=HMDB31316		160.079	1	2.28007	0.0108078	x	x
HMDB32376	4-Mercapto-2-pentanone	30.794	2.28_160.0785m/z		M+ACN+H	C5H10OS	37	0	-4.75172	90.4551	100 - 6.36 - 4.89 - 0.267	http://nonlinear.com/redirect/outbound?p=hmdb&param=HMDB32376		160.079	1	2.28007	0.0108078	x	x
HMDB33856	S-Propyl thioacetate	30.794	2.28_160.0785m/z		M+ACN+H	C5H10OS	37	0	-4.75172	90.4551	100 - 6.36 - 4.89 - 0.267	http://nonlinear.com/redirect/outbound?p=hmdb&param=HMDB33856		160.079	1	2.28007	0.0108078	x	x
HMDB34896	3-Mercapto-2-pentanone	30.794	2.28_160.0785m/z		M+ACN+H	C5H10OS	37	0	-4.75172	90.4551	100 - 6.36 - 4.89 - 0.267	http://nonlinear.com/redirect/outbound?p=hmdb&param=HMDB34896		160.079	1	2.28007	0.0108078	x	x
HMDB35171	2-Mercapto-3-pentanone	30.794	2.28_160.0785m/z		M+ACN+H	C5H10OS	37	0	-4.75172	90.4551	100 - 6.36 - 4.89 - 0.267	http://nonlinear.com/redirect/outbound?p=hmdb&param=HMDB35171		160.079	1	2.28007	0.0108078	x	x
HMDB35244	Tetrahydro-2-methylthiophen-3-ol	30.794	2.28_160.0785m/z		M+ACN+H	C5H10OS	37	0	-4.75172	90.4551	100 - 6.36 - 4.89 - 0.267	http://nonlinear.com/redirect/outbound?p=hmdb&param=HMDB35244		160.079	1	2.28007	0.0108078	x	x
HMDB36138	Tetrahydro-2-methyl-3-furanthiol	30.794	2.28_160.0785m/z		M+ACN+H	C5H10OS	37	0	-4.75172	90.4551	100 - 6.36 - 4.89 - 0.267	http://nonlinear.com/redirect/outbound?p=hmdb&param=HMDB36138		160.079	1	2.28007	0.0108078	x	x
HMDB37193	1-(Methylthio)-2-butanone	30.794	2.28_160.0785m/z		M+ACN+H	C5H10OS	37	0	-4.75172	90.4551	100 - 6.36 - 4.89 - 0.267	http://nonlinear.com/redirect/outbound?p=hmdb&param=HMDB37193		160.079	1	2.28007	0.0108078	x	x
HMDB37474	4-(Methylthio)butanal	30.794	2.28_160.0785m/z		M+ACN+H	C5H10OS	37	0	-4.75172	90.4551	100 - 6.36 - 4.89 - 0.267	http://nonlinear.com/redirect/outbound?p=hmdb&param=HMDB37474		160.079	1	2.28007	0.0108078	x	x
HMDB39826	xi-2-Methyl-1,3-oxathiane	30.794	2.28_160.0785m/z		M+ACN+H	C5H10OS	37	0	-4.75172	90.4551	100 - 6.36 - 4.89 - 0.267	http://nonlinear.com/redirect/outbound?p=hmdb&param=HMDB39826		160.079	1	2.28007	0.0108078	x	x
HMDB39875	2-[(Ethylthio)methyl]furan	30.794	2.28_160.0785m/z	*	M+NH4	C7H10OS	37.5	0	-3.94887	92.0683	100 - 8.52 - 5.04 - 0.373	http://nonlinear.com/redirect/outbound?p=hmdb&param=HMDB39875		160.079	1	2.28007	0.0108078	x	x
HMDB40198	2,5-Dimethyl-3-(methylthio)furan	30.794	2.28_160.0785m/z		M+NH4	C7H10OS	37.5	0	-3.94887	92.0683	100 - 8.52 - 5.04 - 0.373	http://nonlinear.com/redirect/outbound?p=hmdb&param=HMDB40198		160.079	1	2.28007	0.0108078	x	x
HMDB41491	3-(Methylthio)butanal	30.794	2.28_160.0785m/z		M+ACN+H	C5H10OS	37	0	-4.75172	90.4551	100 - 6.36 - 4.89 - 0.267	http://nonlinear.com/redirect/outbound?p=hmdb&param=HMDB41491		160.079	1	2.28007	0.0108078	x	x
HMDB41558	3-(Methylthio)-2-butanone	30.794	2.28_160.0785m/z		M+ACN+H	C5H10OS	37	0	-4.75172	90.4551	100 - 6.36 - 4.89 - 0.267	http://nonlinear.com/redirect/outbound?p=hmdb&param=HMDB41558		160.079	1	2.28007	0.0108078	x	x
HMDB32645	3-Glucosyl-2,3',4,4',6-pentahydroxybenzophenone	27.5066	3.24_447.0879m/z	*	M+Na	C19H20O11	38.7	5.31	-4.37278	93.3119	100 - 21.2 - 4.4 - 0.614	http://nonlinear.com/redirect/outbound?p=hmdb&param=HMDB32645		447.088	1	3.24232	0.0103509	x
HMDB32937	Methyl 4-chloro-1H-indole-3-acetate	27.5066	3.24_447.0879m/z		2M+H	C11H10ClNO2	33.5	0	1.43175	69.2553	100 - 12.5 - 33.1 - 4.06 - 0.362	http://nonlinear.com/redirect/outbound?p=hmdb&param=HMDB32937		447.088	1	3.24232	0.0103509	x
HMDB14772	Sulfacetamide	26.1263	8.03_429.0898m/z	*	2M+H	C8H10N2O3S	35.1	0	0.248139	75.8423	100 - 10.4 - 5.63 - 0.512	http://nonlinear.com/redirect/outbound?p=hmdb&param=HMDB14772		429.09	1	8.029	0.0175264	x
HMDB00649	Clionasterol	22.9741	11.54_397.3837m/z		M+H-H2O	C29H50O	34	0	2.04507	72.6293	100 - 32 - 5.15 - 0.558	http://nonlinear.com/redirect/outbound?p=hmdb&param=HMDB00649		397.384	1	11.5422	0.0127821	x
HMDB00852	Beta-Sitosterol	22.9741	11.54_397.3837m/z	*	M+H-H2O	C29H50O	34	0	2.04507	72.6293	100 - 32 - 5.15 - 0.558	http://nonlinear.com/redirect/outbound?p=hmdb&param=HMDB00852		397.384	1	11.5422	0.0127821	x
HMDB06840	4,4-Dimethyl-5a-cholesta-8-en-3b-ol	22.9741	11.54_397.3837m/z		M+H-H2O	C29H50O	34	0	2.04507	72.6293	100 - 32 - 5.15 - 0.558	http://nonlinear.com/redirect/outbound?p=hmdb&param=HMDB06840		397.384	1	11.5422	0.0127821	x
HMDB33214	Schottenol	22.9741	11.54_397.3837m/z		M+H-H2O	C29H50O	34	0	2.04507	72.6293	100 - 32 - 5.15 - 0.558	http://nonlinear.com/redirect/outbound?p=hmdb&param=HMDB33214		397.384	1	11.5422	0.0127821	x
HMDB37524	(3beta,5alpha,24R)-Stigmast-8(14)-en-3-ol	22.9741	11.54_397.3837m/z		M+H-H2O	C29H50O	34	0	2.04507	72.6293	100 - 32 - 5.15 - 0.558	http://nonlinear.com/redirect/outbound?p=hmdb&param=HMDB37524		397.384	1	11.5422	0.0127821	x
HMDB38524	5-Tricosyl-1,3-benzenediol	22.9741	11.54_397.3837m/z		M+H-2H2O	C29H52O2	34	0	1.9599	72.4425	100 - 32 - 5.37 - 0.627	http://nonlinear.com/redirect/outbound?p=hmdb&param=HMDB38524		397.384	1	11.5422	0.0127821	x
HMDB39444	24alpha-Methyllophenol	22.9741	11.54_397.3837m/z		M+H-H2O	C29H50O	34	0	2.04507	72.6293	100 - 32 - 5.15 - 0.558	http://nonlinear.com/redirect/outbound?p=hmdb&param=HMDB39444		397.384	1	11.5422	0.0127821	x
HMDB39699	(5alpha,14alpha,24R)-14-Methylergostan-3-one	22.9741	11.54_397.3837m/z		M+H-H2O	C29H50O	34	0	2.04507	72.6293	100 - 32 - 5.15 - 0.558	http://nonlinear.com/redirect/outbound?p=hmdb&param=HMDB39699		397.384	1	11.5422	0.0127821	x
HMDB59641	4,4-dimethyl-5-alpha-cholest-7-en-3-beta-ol	22.9741	11.54_397.3837m/z		M+H-H2O	C29H50O	34	0	2.04507	72.6293	100 - 32 - 5.15 - 0.558	http://nonlinear.com/redirect/outbound?p=hmdb&param=HMDB59641		397.384	1	11.5422	0.0127821	x
HMDB00422	2-Methylglutaric acid	20.7817	3.36_111.0447m/z		M+H-2H2O	C6H10O4	42.6	20.8	4.58915	97.5796	100 - 6.76 - 1.02	http://nonlinear.com/redirect/outbound?p=hmdb&param=HMDB00422		111.045	1	3.36375	0.0175516	x
HMDB00448	Adipic acid	20.7817	3.36_111.0447m/z		M+H-2H2O	C6H10O4	42.6	20.8	4.58915	97.5796	100 - 6.76 - 1.02	http://nonlinear.com/redirect/outbound?p=hmdb&param=HMDB00448		111.045	1	3.36375	0.0175516	x
HMDB00858	Monomethyl glutaric acid	20.7817	3.36_111.0447m/z		M+H-2H2O	C6H10O4	41.6	15.9	4.58915	97.5796	100 - 6.76 - 1.02	http://nonlinear.com/redirect/outbound?p=hmdb&param=HMDB00858		111.045	1	3.36375	0.0175516	x
HMDB02074	2,2-Dimethylsuccinic acid	20.7817	3.36_111.0447m/z		M+H-2H2O	C6H10O4	42.2	18.7	4.58915	97.5796	100 - 6.76 - 1.02	http://nonlinear.com/redirect/outbound?p=hmdb&param=HMDB02074		111.045	1	3.36375	0.0175516	x
HMDB02173	Solerol	20.7817	3.36_111.0447m/z	*	M+H-2H2O	C6H10O4	44.7	31.1	4.58915	97.5796	100 - 6.76 - 1.02	http://nonlinear.com/redirect/outbound?p=hmdb&param=HMDB02173		111.045	1	3.36375	0.0175516	x
HMDB06900	(S)-2-Aceto-2-hydroxybutanoic acid	20.7817	3.36_111.0447m/z		M+H-2H2O	C6H10O4	43.4	24.7	4.58915	97.5796	100 - 6.76 - 1.02	http://nonlinear.com/redirect/outbound?p=hmdb&param=HMDB06900		111.045	1	3.36375	0.0175516	x
HMDB33837	Dimethyl succinate	20.7817	3.36_111.0447m/z		M+H-2H2O	C6H10O4	39.6	5.73	4.58915	97.5796	100 - 6.76 - 1.02	http://nonlinear.com/redirect/outbound?p=hmdb&param=HMDB33837		111.045	1	3.36375	0.0175516	x
HMDB41059	N-Methoxyspirobrassinol methyl ether	19.5493	3.68_149.0396m/z	*	M+2H	C13H16N2O2S2	36.6	0	-2.58626	86.0912	100 - 16.7 - 10.8 - 1.56 - 0.398	http://nonlinear.com/redirect/outbound?p=hmdb&param=HMDB41059		149.04	2	3.68452	0.00158034	x
HMDB15099	Apraclonidine	19.4425	5.64_227.0251m/z		M+H-H2O	C9H10Cl2N4	33	10.5	0.641539	55.32	100 - 11.3 - 64.5 - 7.25 - 10.6 - 1.17	http://nonlinear.com/redirect/outbound?p=hmdb&param=HMDB15099		227.025	1	5.63813	0.0164155	x
HMDB32026	Sinalexin	19.4425	5.64_227.0251m/z	*	M+Na	C10H8N2OS	38	0	0.811024	90.9529	100 - 12.5 - 5.44 - 0.578	http://nonlinear.com/redirect/outbound?p=hmdb&param=HMDB32026		227.025	1	5.63813	0.0164155	x
HMDB39288	beta-Sitosterol behenate	18.4579	3.21_759.6972m/z	*	M+Na	C51H92O2	32.1	0	-2.435	63.4922	100 - 56.3 - 16 - 3.04 - 0.437	http://nonlinear.com/redirect/outbound?p=hmdb&param=HMDB39288		759.697	1	3.21375	0.022667	x
HMDB37539	6''-Caffeoylhyperin	18.4307	8.04_325.0612m/z	*	M+H+Na	C30H26O15	34.3	0	-2.17405	74.2019	100 - 33.3 - 8.46 - 1.59 - 0.252	http://nonlinear.com/redirect/outbound?p=hmdb&param=HMDB37539		325.061	2	8.03615	0.0359795	x
HMDB02333	Safrole	16.5987	3.34_127.0547m/z		M+H-2H2O	C10H10O2	37.1	0	3.10813	89.3135	100 - 11 - 0.958	http://nonlinear.com/redirect/outbound?p=hmdb&param=HMDB02333		127.055	1	3.34233	0.0153954	x
HMDB06215	Naphthalene epoxide	16.5987	3.34_127.0547m/z		M+H-H2O	C10H8O	37.1	0	3.49667	89.532	100 - 10.9 - 0.746	http://nonlinear.com/redirect/outbound?p=hmdb&param=HMDB06215		127.055	1	3.34233	0.0153954	x
HMDB12138	1-Naphthol	16.5987	3.34_127.0547m/z		M+H-H2O	C10H8O	37.1	0	3.49667	89.532	100 - 10.9 - 0.746	http://nonlinear.com/redirect/outbound?p=hmdb&param=HMDB12138		127.055	1	3.34233	0.0153954	x
HMDB12322	2-Naphthol	16.5987	3.34_127.0547m/z		M+H-H2O	C10H8O	37.1	0	3.49667	89.532	100 - 10.9 - 0.746	http://nonlinear.com/redirect/outbound?p=hmdb&param=HMDB12322		127.055	1	3.34233	0.0153954	x
HMDB29714	4,5-Dihydro-1-benzoxepin-3(2H)-one	16.5987	3.34_127.0547m/z	*	M+H-2H2O	C10H10O2	37.1	0	3.10813	89.3135	100 - 11 - 0.958	http://nonlinear.com/redirect/outbound?p=hmdb&param=HMDB29714		127.055	1	3.34233	0.0153954	x
HMDB31001	(Z)-2-Decene-4,6,8-triyn-1-ol	16.5987	3.34_127.0547m/z		M+H-H2O	C10H8O	37.1	0	3.49667	89.532	100 - 10.9 - 0.746	http://nonlinear.com/redirect/outbound?p=hmdb&param=HMDB31001		127.055	1	3.34233	0.0153954	x
HMDB32457	1-Pentanethiol	16.5987	3.34_127.0547m/z		M+Na	C5H12S	36.9	0	-4.43677	89.8573	100 - 6.35 - 4.69 - 0.253	http://nonlinear.com/redirect/outbound?p=hmdb&param=HMDB32457		127.055	1	3.34233	0.0153954	x
HMDB32611	3-(4-Methoxyphenyl)-2-propenal	16.5987	3.34_127.0547m/z		M+H-2H2O	C10H10O2	37.1	0	3.10813	89.3135	100 - 11 - 0.958	http://nonlinear.com/redirect/outbound?p=hmdb&param=HMDB32611		127.055	1	3.34233	0.0153954	x
HMDB33591	Safrole	16.5987	3.34_127.0547m/z		M+H-2H2O	C10H10O2	37.1	0	3.10813	89.3135	100 - 11 - 0.958	http://nonlinear.com/redirect/outbound?p=hmdb&param=HMDB33591		127.055	1	3.34233	0.0153954	x
HMDB33830	Cassiastearoptene	16.5987	3.34_127.0547m/z		M+H-2H2O	C10H10O2	37.1	0	3.10813	89.3135	100 - 11 - 0.958	http://nonlinear.com/redirect/outbound?p=hmdb&param=HMDB33830		127.055	1	3.34233	0.0153954	x
HMDB33833	Methyl cinnamate	16.5987	3.34_127.0547m/z		M+H-2H2O	C10H10O2	37.1	0	3.10813	89.3135	100 - 11 - 0.958	http://nonlinear.com/redirect/outbound?p=hmdb&param=HMDB33833		127.055	1	3.34233	0.0153954	x
HMDB33902	Isopentyl mercaptan	16.5987	3.34_127.0547m/z		M+Na	C5H12S	36.9	0	-4.43677	89.8573	100 - 6.35 - 4.69 - 0.253	http://nonlinear.com/redirect/outbound?p=hmdb&param=HMDB33902		127.055	1	3.34233	0.0153954	x
HMDB35418	2-Methyl-1-butanethiol	16.5987	3.34_127.0547m/z		M+Na	C5H12S	36.9	0	-4.43677	89.8573	100 - 6.35 - 4.69 - 0.253	http://nonlinear.com/redirect/outbound?p=hmdb&param=HMDB35418		127.055	1	3.34233	0.0153954	x
HMDB36180	3-Methyl-2-butanethiol	16.5987	3.34_127.0547m/z		M+Na	C5H12S	36.9	0	-4.43677	89.8573	100 - 6.35 - 4.69 - 0.253	http://nonlinear.com/redirect/outbound?p=hmdb&param=HMDB36180		127.055	1	3.34233	0.0153954	x
HMDB38893	3,6-Dimethyl-2(3H)-benzofuranone	16.5987	3.34_127.0547m/z		M+H-2H2O	C10H10O2	37.1	0	3.10813	89.3135	100 - 11 - 0.958	http://nonlinear.com/redirect/outbound?p=hmdb&param=HMDB38893		127.055	1	3.34233	0.0153954	x
HMDB40577	Cinnamyl formate	16.5987	3.34_127.0547m/z		M+H-2H2O	C10H10O2	37.1	0	3.10813	89.3135	100 - 11 - 0.958	http://nonlinear.com/redirect/outbound?p=hmdb&param=HMDB40577		127.055	1	3.34233	0.0153954	x
HMDB40592	Allyl benzoate	16.5987	3.34_127.0547m/z		M+H-2H2O	C10H10O2	37.1	0	3.10813	89.3135	100 - 11 - 0.958	http://nonlinear.com/redirect/outbound?p=hmdb&param=HMDB40592		127.055	1	3.34233	0.0153954	x
HMDB41010	(?)-2-Pentanethiol	16.5987	3.34_127.0547m/z		M+Na	C5H12S	36.9	0	-4.43677	89.8573	100 - 6.35 - 4.69 - 0.253	http://nonlinear.com/redirect/outbound?p=hmdb&param=HMDB41010		127.055	1	3.34233	0.0153954	x
HMDB01999	Eicosapentaenoic acid	16.4842	4.44_303.2325m/z		M+H	C20H30O2	37.9	0	2.19907	92.3249	100 - 22.1 - 2.73 - 0.244	http://nonlinear.com/redirect/outbound?p=hmdb&param=HMDB01999		303.233	1	4.4396	0.04459	x
HMDB02190	5,6-Epoxy-8,11,14-eicosatrienoic acid	16.4842	4.44_303.2325m/z		M+H-H2O	C20H32O3	37.9	0	2.07539	92.084	100 - 22.1 - 2.94 - 0.291	http://nonlinear.com/redirect/outbound?p=hmdb&param=HMDB02190		303.233	1	4.4396	0.04459	x
HMDB02232	8,9-Epoxyeicosatrienoic acid	16.4842	4.44_303.2325m/z		M+H-H2O	C20H32O3	37.9	0	2.07539	92.084	100 - 22.1 - 2.94 - 0.291	http://nonlinear.com/redirect/outbound?p=hmdb&param=HMDB02232		303.233	1	4.4396	0.04459	x
HMDB02265	14,15-DiHETrE	16.4842	4.44_303.2325m/z		M+H-2H2O	C20H34O4	37.9	0	1.9649	91.8441	100 - 22.2 - 3.16 - 0.339	http://nonlinear.com/redirect/outbound?p=hmdb&param=HMDB02265		303.233	1	4.4396	0.04459	x
HMDB02283	14R,15S-EpETrE	16.4842	4.44_303.2325m/z		M+H-H2O	C20H32O3	37.9	0	2.07539	92.084	100 - 22.1 - 2.94 - 0.291	http://nonlinear.com/redirect/outbound?p=hmdb&param=HMDB02283		303.233	1	4.4396	0.04459	x
HMDB02311	8,9-DiHETrE	16.4842	4.44_303.2325m/z		M+H-2H2O	C20H34O4	37.9	0	1.9649	91.8441	100 - 22.2 - 3.16 - 0.339	http://nonlinear.com/redirect/outbound?p=hmdb&param=HMDB02311		303.233	1	4.4396	0.04459	x
HMDB02314	11,12-DiHETrE	16.4842	4.44_303.2325m/z		M+H-2H2O	C20H34O4	37.9	0	1.9649	91.8441	100 - 22.2 - 3.16 - 0.339	http://nonlinear.com/redirect/outbound?p=hmdb&param=HMDB02314		303.233	1	4.4396	0.04459	x
HMDB02343	5,6-DHET	16.4842	4.44_303.2325m/z		M+H-2H2O	C20H34O4	37.9	0	1.9649	91.8441	100 - 22.2 - 3.16 - 0.339	http://nonlinear.com/redirect/outbound?p=hmdb&param=HMDB02343		303.233	1	4.4396	0.04459	x
HMDB02995	12-Keto-tetrahydro-leukotriene B4	16.4842	4.44_303.2325m/z		M+H-2H2O	C20H34O4	37.9	0	1.9649	91.8441	100 - 22.2 - 3.16 - 0.339	http://nonlinear.com/redirect/outbound?p=hmdb&param=HMDB02995		303.233	1	4.4396	0.04459	x
HMDB03598	Retinyl ester	16.4842	4.44_303.2325m/z		M+H	C20H30O2	37.9	0	2.19907	92.3249	100 - 22.1 - 2.73 - 0.244	http://nonlinear.com/redirect/outbound?p=hmdb&param=HMDB03598		303.233	1	4.4396	0.04459	x
HMDB03876	15(S)-HETE	16.4842	4.44_303.2325m/z		M+H-H2O	C20H32O3	37.9	0	2.07539	92.084	100 - 22.1 - 2.94 - 0.291	http://nonlinear.com/redirect/outbound?p=hmdb&param=HMDB03876		303.233	1	4.4396	0.04459	x
HMDB04264	14,15-Epoxy-5,8,11-eicosatrienoic acid	16.4842	4.44_303.2325m/z		M+H-H2O	C20H32O3	37.9	0	2.07539	92.084	100 - 22.1 - 2.94 - 0.291	http://nonlinear.com/redirect/outbound?p=hmdb&param=HMDB04264		303.233	1	4.4396	0.04459	x
HMDB04673	11,12-Epoxyeicosatrienoic acid	16.4842	4.44_303.2325m/z		M+H-H2O	C20H32O3	37.9	0	2.07539	92.084	100 - 22.1 - 2.94 - 0.291	http://nonlinear.com/redirect/outbound?p=hmdb&param=HMDB04673		303.233	1	4.4396	0.04459	x
HMDB04679	8-HETE	16.4842	4.44_303.2325m/z		M+H-H2O	C20H32O3	37.9	0	2.07539	92.084	100 - 22.1 - 2.94 - 0.291	http://nonlinear.com/redirect/outbound?p=hmdb&param=HMDB04679		303.233	1	4.4396	0.04459	x
HMDB04680	16(R)-HETE	16.4842	4.44_303.2325m/z		M+H-H2O	C20H32O3	37.9	0	2.07539	92.084	100 - 22.1 - 2.94 - 0.291	http://nonlinear.com/redirect/outbound?p=hmdb&param=HMDB04680		303.233	1	4.4396	0.04459	x
HMDB04682	11(R)-HETE	16.4842	4.44_303.2325m/z		M+H-H2O	C20H32O3	37.9	0	2.07539	92.084	100 - 22.1 - 2.94 - 0.291	http://nonlinear.com/redirect/outbound?p=hmdb&param=HMDB04682		303.233	1	4.4396	0.04459	x
HMDB05998	20-Hydroxyeicosatetraenoic acid	16.4842	4.44_303.2325m/z		M+H-H2O	C20H32O3	37.9	0	2.07539	92.084	100 - 22.1 - 2.94 - 0.291	http://nonlinear.com/redirect/outbound?p=hmdb&param=HMDB05998		303.233	1	4.4396	0.04459	x
HMDB06111	12-HETE	16.4842	4.44_303.2325m/z		M+H-H2O	C20H32O3	37.9	0	2.07539	92.084	100 - 22.1 - 2.94 - 0.291	http://nonlinear.com/redirect/outbound?p=hmdb&param=HMDB06111		303.233	1	4.4396	0.04459	x
HMDB06245	18-Hydroxyarachidonic acid	16.4842	4.44_303.2325m/z		M+H-H2O	C20H32O3	37.9	0	2.07539	92.084	100 - 22.1 - 2.94 - 0.291	http://nonlinear.com/redirect/outbound?p=hmdb&param=HMDB06245		303.233	1	4.4396	0.04459	x
HMDB10222	9-HETE	16.4842	4.44_303.2325m/z		M+H-H2O	C20H32O3	37.9	0	2.07539	92.084	100 - 22.1 - 2.94 - 0.291	http://nonlinear.com/redirect/outbound?p=hmdb&param=HMDB10222		303.233	1	4.4396	0.04459	x
HMDB10409	11,12-EpETrE	16.4842	4.44_303.2325m/z		M+H-H2O	C20H32O3	37.9	0	2.07539	92.084	100 - 22.1 - 2.94 - 0.291	http://nonlinear.com/redirect/outbound?p=hmdb&param=HMDB10409		303.233	1	4.4396	0.04459	x
HMDB11134	5-HETE	16.4842	4.44_303.2325m/z		M+H-H2O	C20H32O3	37.9	0	2.07539	92.084	100 - 22.1 - 2.94 - 0.291	http://nonlinear.com/redirect/outbound?p=hmdb&param=HMDB11134		303.233	1	4.4396	0.04459	x
HMDB11136	19(S)-HETE	16.4842	4.44_303.2325m/z		M+H-H2O	C20H32O3	37.9	0	2.07539	92.084	100 - 22.1 - 2.94 - 0.291	http://nonlinear.com/redirect/outbound?p=hmdb&param=HMDB11136		303.233	1	4.4396	0.04459	x
HMDB12504	10,11-dihydro-leukotriene B4	16.4842	4.44_303.2325m/z		M+H-2H2O	C20H34O4	37.9	0	1.9649	91.8441	100 - 22.2 - 3.16 - 0.339	http://nonlinear.com/redirect/outbound?p=hmdb&param=HMDB12504		303.233	1	4.4396	0.04459	x
HMDB12508	10-HETE	16.4842	4.44_303.2325m/z		M+H-H2O	C20H32O3	37.9	0	2.07539	92.084	100 - 22.1 - 2.94 - 0.291	http://nonlinear.com/redirect/outbound?p=hmdb&param=HMDB12508		303.233	1	4.4396	0.04459	x
HMDB12567	13-HETE	16.4842	4.44_303.2325m/z		M+H-H2O	C20H32O3	37.9	0	2.07539	92.084	100 - 22.1 - 2.94 - 0.291	http://nonlinear.com/redirect/outbound?p=hmdb&param=HMDB12567		303.233	1	4.4396	0.04459	x
HMDB12598	17-HETE	16.4842	4.44_303.2325m/z		M+H-H2O	C20H32O3	37.9	0	2.07539	92.084	100 - 22.1 - 2.94 - 0.291	http://nonlinear.com/redirect/outbound?p=hmdb&param=HMDB12598		303.233	1	4.4396	0.04459	x
HMDB12838	6,7-dihydro-12-epi-LTB4	16.4842	4.44_303.2325m/z		M+H-2H2O	C20H34O4	37.9	0	1.9649	91.8441	100 - 22.2 - 3.16 - 0.339	http://nonlinear.com/redirect/outbound?p=hmdb&param=HMDB12838		303.233	1	4.4396	0.04459	x
HMDB15655	Methyltestosterone	16.4842	4.44_303.2325m/z	*	M+H	C20H30O2	37.9	0	2.19907	92.3249	100 - 22.1 - 2.73 - 0.244	http://nonlinear.com/redirect/outbound?p=hmdb&param=HMDB15655		303.233	1	4.4396	0.04459	x
HMDB35379	Sterebin E	16.4842	4.44_303.2325m/z		M+H-2H2O	C20H34O4	37.9	0	1.9649	91.8441	100 - 22.2 - 3.16 - 0.339	http://nonlinear.com/redirect/outbound?p=hmdb&param=HMDB35379		303.233	1	4.4396	0.04459	x
HMDB35692	8,15-Isopimaradien-18-oic acid	16.4842	4.44_303.2325m/z		M+H	C20H30O2	37.9	0	2.19907	92.3249	100 - 22.1 - 2.73 - 0.244	http://nonlinear.com/redirect/outbound?p=hmdb&param=HMDB35692		303.233	1	4.4396	0.04459	x
HMDB36262	Annoglabasin E	16.4842	4.44_303.2325m/z		M+H-H2O	C20H32O3	37.9	0	2.07539	92.084	100 - 22.1 - 2.94 - 0.291	http://nonlinear.com/redirect/outbound?p=hmdb&param=HMDB36262		303.233	1	4.4396	0.04459	x
HMDB36703	Siderone	16.4842	4.44_303.2325m/z		M+H	C20H30O2	37.9	0	2.19907	92.3249	100 - 22.1 - 2.73 - 0.244	http://nonlinear.com/redirect/outbound?p=hmdb&param=HMDB36703		303.233	1	4.4396	0.04459	x
HMDB36705	Ucriol	16.4842	4.44_303.2325m/z		M+H-H2O	C20H32O3	37.9	0	2.07539	92.084	100 - 22.1 - 2.94 - 0.291	http://nonlinear.com/redirect/outbound?p=hmdb&param=HMDB36705		303.233	1	4.4396	0.04459	x
HMDB36709	Yucalexin B14	16.4842	4.44_303.2325m/z		M+H	C20H30O2	37.9	0	2.19907	92.3249	100 - 22.1 - 2.73 - 0.244	http://nonlinear.com/redirect/outbound?p=hmdb&param=HMDB36709		303.233	1	4.4396	0.04459	x
HMDB36775	Yucalexin A16	16.4842	4.44_303.2325m/z		M+H	C20H30O2	37.9	0	2.19907	92.3249	100 - 22.1 - 2.73 - 0.244	http://nonlinear.com/redirect/outbound?p=hmdb&param=HMDB36775		303.233	1	4.4396	0.04459	x
HMDB36805	8(17),12-Labdadiene-15,16-dial	16.4842	4.44_303.2325m/z		M+H	C20H30O2	37.9	0	2.19907	92.3249	100 - 22.1 - 2.73 - 0.244	http://nonlinear.com/redirect/outbound?p=hmdb&param=HMDB36805		303.233	1	4.4396	0.04459	x
HMDB36810	8alpha,13R-Epoxy-14-labden-19-oic acid	16.4842	4.44_303.2325m/z		M+H-H2O	C20H32O3	37.9	0	2.07539	92.084	100 - 22.1 - 2.94 - 0.291	http://nonlinear.com/redirect/outbound?p=hmdb&param=HMDB36810		303.233	1	4.4396	0.04459	x
HMDB36811	Isopimaric acid	16.4842	4.44_303.2325m/z		M+H	C20H30O2	37.9	0	2.19907	92.3249	100 - 22.1 - 2.73 - 0.244	http://nonlinear.com/redirect/outbound?p=hmdb&param=HMDB36811		303.233	1	4.4396	0.04459	x
HMDB36826	Cascarillone	16.4842	4.44_303.2325m/z		M+H	C20H30O2	37.9	0	2.19907	92.3249	100 - 22.1 - 2.73 - 0.244	http://nonlinear.com/redirect/outbound?p=hmdb&param=HMDB36826		303.233	1	4.4396	0.04459	x
HMDB38172	8,13-Abietadien-18-oic acid	16.4842	4.44_303.2325m/z		M+H	C20H30O2	37.9	0	2.19907	92.3249	100 - 22.1 - 2.73 - 0.244	http://nonlinear.com/redirect/outbound?p=hmdb&param=HMDB38172		303.233	1	4.4396	0.04459	x
HMDB38520	2-Hydroxy-6-tridecylbenzoic acid	16.4842	4.44_303.2325m/z		M+H-H2O	C20H32O3	37.9	0	2.07539	92.084	100 - 22.1 - 2.94 - 0.291	http://nonlinear.com/redirect/outbound?p=hmdb&param=HMDB38520		303.233	1	4.4396	0.04459	x
HMDB38687	(ent-15beta,16beta)-15,16-Epoxy-3-kauranone	16.4842	4.44_303.2325m/z		M+H	C20H30O2	37.9	0	2.19907	92.3249	100 - 22.1 - 2.73 - 0.244	http://nonlinear.com/redirect/outbound?p=hmdb&param=HMDB38687		303.233	1	4.4396	0.04459	x
HMDB38688	(ent-2alpha,3beta,15beta,16beta)-15,16-Epoxy-2,3-kauranediol	16.4842	4.44_303.2325m/z		M+H-H2O	C20H32O3	37.9	0	2.07539	92.084	100 - 22.1 - 2.94 - 0.291	http://nonlinear.com/redirect/outbound?p=hmdb&param=HMDB38688		303.233	1	4.4396	0.04459	x
HMDB38689	(ent-2alpha,3beta,15beta)-16-Kaurene-2,3,15-triol	16.4842	4.44_303.2325m/z		M+H-H2O	C20H32O3	37.9	0	2.07539	92.084	100 - 22.1 - 2.94 - 0.291	http://nonlinear.com/redirect/outbound?p=hmdb&param=HMDB38689		303.233	1	4.4396	0.04459	x
HMDB38694	Crispane	16.4842	4.44_303.2325m/z		M+H-H2O	C20H32O3	37.9	0	2.07539	92.084	100 - 22.1 - 2.94 - 0.291	http://nonlinear.com/redirect/outbound?p=hmdb&param=HMDB38694		303.233	1	4.4396	0.04459	x
HMDB39486	ent-8(17),13(16),14-Labdatrien-18-oic acid	16.4842	4.44_303.2325m/z		M+H	C20H30O2	37.9	0	2.19907	92.3249	100 - 22.1 - 2.73 - 0.244	http://nonlinear.com/redirect/outbound?p=hmdb&param=HMDB39486		303.233	1	4.4396	0.04459	x
HMDB41928	methenolone	16.4842	4.44_303.2325m/z		M+H	C20H30O2	37.9	0	2.19907	92.3249	100 - 22.1 - 2.73 - 0.244	http://nonlinear.com/redirect/outbound?p=hmdb&param=HMDB41928		303.233	1	4.4396	0.04459	x
HMDB40498	3-Epipapyriferic acid	15.905	8.69_604.3990n	*	M+Na, M+K	C35H56O8	37	0	2.50666	87.9422	100 - 38.8 - 8.97 - 1.53 - 0.212	http://nonlinear.com/redirect/outbound?p=hmdb&param=HMDB40498	604.399	627.388	1	8.68622	0.0187777	x
HMDB32295	Glucose isomerase from streptomyces rubiginosus	14.5129	2.82_183.0403m/z	*	M+2H	C17H17ClN2O3S	32.4	0	3.33118	65.6747	100 - 20.2 - 39 - 7.59 - 2.41 - 0.373	http://nonlinear.com/redirect/outbound?p=hmdb&param=HMDB32295		183.04	2	2.82157	0.0338723	x
HMDB01238	N-Acetylserotonin	14.1435	0.96_282.1213m/z		M+ACN+Na	C12H14N2O2	39.4	3.86	0.143748	93.2732	100 - 13.9 - 1.31	http://nonlinear.com/redirect/outbound?p=hmdb&param=HMDB01238		282.121	1	0.96135	0.000821133	x	x
HMDB14673	Mephenytoin	14.1435	0.96_282.1213m/z		M+ACN+Na	C12H14N2O2	38.6	0	0.143748	93.2732	100 - 13.9 - 1.31	http://nonlinear.com/redirect/outbound?p=hmdb&param=HMDB14673		282.121	1	0.96135	0.000821133	x	x
HMDB14932	Primidone	14.1435	0.96_282.1213m/z		M+ACN+Na	C12H14N2O2	38.6	0	0.143748	93.2732	100 - 13.9 - 1.31	http://nonlinear.com/redirect/outbound?p=hmdb&param=HMDB14932		282.121	1	0.96135	0.000821133	x	x
HMDB28959	Lysyl-Proline	14.1435	0.96_282.1213m/z		M+K	C11H21N3O3	40.7	11.7	-0.496781	92.6002	100 - 13.3 - 1.44 - 0.113	http://nonlinear.com/redirect/outbound?p=hmdb&param=HMDB28959		282.121	1	0.96135	0.000821133	x	x
HMDB29022	Prolyl-Lysine	14.1435	0.96_282.1213m/z	*	M+K	C11H21N3O3	41.1	13.6	-0.496781	92.6002	100 - 13.3 - 1.44 - 0.113	http://nonlinear.com/redirect/outbound?p=hmdb&param=HMDB29022		282.121	1	0.96135	0.000821133	x	x
HMDB02273	4-Hydroxy-L-glutamic acid	13.0815	6.51_225.0485m/z		M+ACN+Na	C5H7NO5-2	38.8	0	1.70851	95.9605	100 - 6.04 - 1.18	http://nonlinear.com/redirect/outbound?p=hmdb&param=HMDB02273		225.048	1	6.51032	0.0458644	x
HMDB02467	A-Ketoglutaric acid oxime	13.0815	6.51_225.0485m/z		M+ACN+Na	C5H7NO5	38.8	0	1.70851	95.9605	100 - 6.04 - 1.18	http://nonlinear.com/redirect/outbound?p=hmdb&param=HMDB02467		225.048	1	6.51032	0.0458644	x
HMDB29436	Penmacric acid	13.0815	6.51_225.0485m/z	*	M+Na	C7H10N2O5	39.3	0	1.3616	98.1241	100 - 8.61 - 1.36	http://nonlinear.com/redirect/outbound?p=hmdb&param=HMDB29436		225.048	1	6.51032	0.0458644	x
HMDB33764	Erucin	13.0815	6.51_225.0485m/z		M+ACN+Na	C6H11NS2	37.3	0	-3.68809	90.7325	100 - 8.58 - 9.36 - 0.711 - 0.27	http://nonlinear.com/redirect/outbound?p=hmdb&param=HMDB33764		225.048	1	6.51032	0.0458644	x
HMDB38446	1-Thiocyanato-4-(methylthio)butane	13.0815	6.51_225.0485m/z		M+ACN+Na	C6H11NS2	37.3	0	-3.68809	90.7325	100 - 8.58 - 9.36 - 0.711 - 0.27	http://nonlinear.com/redirect/outbound?p=hmdb&param=HMDB38446		225.048	1	6.51032	0.0458644	x
HMDB32114	Bis(5-hydroxynoracronycine)	12.8489	4.73_629.2256m/z		M+H-H2O	C38H34N2O8	35.3	0.000669	-4.05841	81.3963	100 - 42.5 - 10.5 - 1.89 - 0.273	http://nonlinear.com/redirect/outbound?p=hmdb&param=HMDB32114		629.226	1	4.73178	0.0348736	x
HMDB34634	3'-Prenylapigenin 7-[rhamnosyl-(1->6)-glucoside]	12.8489	4.73_629.2256m/z		M+H-H2O	C32H38O14	35.9	6.06	4.23612	78.155	100 - 35.6 - 9.02 - 1.71 - 0.27	http://nonlinear.com/redirect/outbound?p=hmdb&param=HMDB34634		629.226	1	4.73178	0.0348736	x
HMDB40387	Acrimarine I	12.8489	4.73_629.2256m/z	*	M+ACN+Na	C34H31NO7	35.9	0	-0.383899	79.9115	100 - 37.8 - 8.37 - 1.37 - 0.18	http://nonlinear.com/redirect/outbound?p=hmdb&param=HMDB40387		629.226	1	4.73178	0.0348736	x
HMDB34751	Ligustroside	11.4865	3.65_563.1516m/z	*	M+K	C25H32O12	37.9	1.03	-1.74837	90.4364	100 - 27.9 - 6.2 - 1.01 - 0.14	http://nonlinear.com/redirect/outbound?p=hmdb&param=HMDB34751		563.152	1	3.64878	0.0478273	x
HMDB35204	Dukunolide C	11.4865	3.65_563.1516m/z		M+Na	C28H28O11	37.2	0	-1.415	87.8194	100 - 31 - 6.91 - 1.15 - 0.159	http://nonlinear.com/redirect/outbound?p=hmdb&param=HMDB35204		563.152	1	3.64878	0.0478273	x
HMDB40786	Zanthobisquinolone	11.2585	0.77_193.0618m/z	*	M+H+Na	C21H18N2O4	38.1	0	1.3028	92.0591	100 - 23.8 - 3.53 - 0.391	http://nonlinear.com/redirect/outbound?p=hmdb&param=HMDB40786		193.062	2	0.768483	0.00222943	x
HMDB38831	(-)-Epigallocatechin 3-cinnamate	10.9105	3.24_475.0791m/z	*	M+K	C24H20O8	30.5	2.54	0.194084	50.1263	100 - 26.5 - 5.01 - 0.709	http://nonlinear.com/redirect/outbound?p=hmdb&param=HMDB38831		475.079	1	3.23518	0.020034	x
HMDB29991	Dulciol C	10.8158	10.99_546.2464m/z	*	M+ACN+Na	C28H34O7	36.5	0	0.465961	83.1477	100 - 30.9 - 6.06 - 0.889 - 0.106	http://nonlinear.com/redirect/outbound?p=hmdb&param=HMDB29991		546.246	1	10.9868	0.0399685	x
HMDB34660	Heterophyllin	10.8158	10.99_546.2464m/z		M+ACN+H	C30H32O7	35.3	0	-4.32551	81.398	100 - 33.1 - 6.74 - 1.02 - 0.126	http://nonlinear.com/redirect/outbound?p=hmdb&param=HMDB34660		546.246	1	10.9868	0.0399685	x
HMDB00764	Hydrocinnamic acid	10.5055	2.28_115.0547m/z		M+H-2H2O	C9H10O2	40.9	13	3.2537	95.2834	100 - 9.93 - 0.851	http://nonlinear.com/redirect/outbound?p=hmdb&param=HMDB00764		115.055	1	2.28007	0.0344568	x
HMDB02097	4-Ethylbenzoic acid	10.5055	2.28_115.0547m/z		M+H-2H2O	C9H10O2	45.3	35.1	3.2537	95.2834	100 - 9.93 - 0.851	http://nonlinear.com/redirect/outbound?p=hmdb&param=HMDB02097		115.055	1	2.28007	0.0344568	x
HMDB02222	3-Methylphenylacetic acid	10.5055	2.28_115.0547m/z		M+H-2H2O	C9H10O2	44	28.7	3.2537	95.2834	100 - 9.93 - 0.851	http://nonlinear.com/redirect/outbound?p=hmdb&param=HMDB02222		115.055	1	2.28007	0.0344568	x
HMDB02237	3,4-Dimethylbenzoic acid	10.5055	2.28_115.0547m/z		M+H-2H2O	C9H10O2	44.1	29.1	3.2537	95.2834	100 - 9.93 - 0.851	http://nonlinear.com/redirect/outbound?p=hmdb&param=HMDB02237		115.055	1	2.28007	0.0344568	x
HMDB03441	Cinnamaldehyde	10.5055	2.28_115.0547m/z		M+H-H2O	C9H8O	40.6	11.9	3.6974	95.5185	100 - 9.86 - 0.639	http://nonlinear.com/redirect/outbound?p=hmdb&param=HMDB03441		115.055	1	2.28007	0.0344568	x
HMDB03654	4-Coumaryl alcohol	10.5055	2.28_115.0547m/z		M+H-2H2O	C9H10O2	43.7	27.2	3.2537	95.2834	100 - 9.93 - 0.851	http://nonlinear.com/redirect/outbound?p=hmdb&param=HMDB03654		115.055	1	2.28007	0.0344568	x
HMDB11743	2-Phenylpropionate	10.5055	2.28_115.0547m/z		M+H-2H2O	C9H10O2	40.7	12.2	3.2537	95.2834	100 - 9.93 - 0.851	http://nonlinear.com/redirect/outbound?p=hmdb&param=HMDB11743		115.055	1	2.28007	0.0344568	x
HMDB13744	2-Methoxy-4-vinylphenol	10.5055	2.28_115.0547m/z		M+H-2H2O	C9H10O2	44.1	29.1	3.2537	95.2834	100 - 9.93 - 0.851	http://nonlinear.com/redirect/outbound?p=hmdb&param=HMDB13744		115.055	1	2.28007	0.0344568	x
HMDB31310	Benzyl acetate	10.5055	2.28_115.0547m/z		M+H-2H2O	C9H10O2	40.7	12.2	3.2537	95.2834	100 - 9.93 - 0.851	http://nonlinear.com/redirect/outbound?p=hmdb&param=HMDB31310		115.055	1	2.28007	0.0344568	x
HMDB32072	(Z)-3-Phenyl-2-propenal	10.5055	2.28_115.0547m/z		M+H-H2O	C9H8O	40.6	11.9	3.6974	95.5185	100 - 9.86 - 0.639	http://nonlinear.com/redirect/outbound?p=hmdb&param=HMDB32072		115.055	1	2.28007	0.0344568	x
HMDB32073	o-Tolyl acetate	10.5055	2.28_115.0547m/z		M+H-2H2O	C9H10O2	44.4	30.4	3.2537	95.2834	100 - 9.93 - 0.851	http://nonlinear.com/redirect/outbound?p=hmdb&param=HMDB32073		115.055	1	2.28007	0.0344568	x
HMDB32075	p-Tolyl acetate	10.5055	2.28_115.0547m/z		M+H-2H2O	C9H10O2	44	28.7	3.2537	95.2834	100 - 9.93 - 0.851	http://nonlinear.com/redirect/outbound?p=hmdb&param=HMDB32075		115.055	1	2.28007	0.0344568	x
HMDB32569	2'-Methoxyacetophenone	10.5055	2.28_115.0547m/z		M+H-2H2O	C9H10O2	40.9	13	3.2537	95.2834	100 - 9.93 - 0.851	http://nonlinear.com/redirect/outbound?p=hmdb&param=HMDB32569		115.055	1	2.28007	0.0344568	x
HMDB32570	4'-Methoxyacetophenone	10.5055	2.28_115.0547m/z		M+H-2H2O	C9H10O2	38.3	0	3.2537	95.2834	100 - 9.93 - 0.851	http://nonlinear.com/redirect/outbound?p=hmdb&param=HMDB32570		115.055	1	2.28007	0.0344568	x
HMDB32592	2'-Hydroxy-5'-methylacetophenone	10.5055	2.28_115.0547m/z		M+H-2H2O	C9H10O2	44.2	29.7	3.2537	95.2834	100 - 9.93 - 0.851	http://nonlinear.com/redirect/outbound?p=hmdb&param=HMDB32592		115.055	1	2.28007	0.0344568	x
HMDB32617	Methyl phenylacetate	10.5055	2.28_115.0547m/z		M+H-2H2O	C9H10O2	40.7	12.2	3.2537	95.2834	100 - 9.93 - 0.851	http://nonlinear.com/redirect/outbound?p=hmdb&param=HMDB32617		115.055	1	2.28007	0.0344568	x
HMDB33967	Ethyl benzoate	10.5055	2.28_115.0547m/z	*	M+H-2H2O	C9H10O2	46.8	42.4	3.2537	95.2834	100 - 9.93 - 0.851	http://nonlinear.com/redirect/outbound?p=hmdb&param=HMDB33967		115.055	1	2.28007	0.0344568	x
HMDB33970	4-Ethoxybenzaldehyde	10.5055	2.28_115.0547m/z		M+H-2H2O	C9H10O2	44.2	29.3	3.2537	95.2834	100 - 9.93 - 0.851	http://nonlinear.com/redirect/outbound?p=hmdb&param=HMDB33970		115.055	1	2.28007	0.0344568	x
HMDB37715	1-Phenylethyl formate	10.5055	2.28_115.0547m/z		M+H-2H2O	C9H10O2	40.7	12.2	3.2537	95.2834	100 - 9.93 - 0.851	http://nonlinear.com/redirect/outbound?p=hmdb&param=HMDB37715		115.055	1	2.28007	0.0344568	x
HMDB38355	2-Ethyl-4-(2-furanyl)-2-propenal	10.5055	2.28_115.0547m/z		M+H-2H2O	C9H10O2	44.2	29.4	3.2537	95.2834	100 - 9.93 - 0.851	http://nonlinear.com/redirect/outbound?p=hmdb&param=HMDB38355		115.055	1	2.28007	0.0344568	x
HMDB40428	2-Phenylethyl formate	10.5055	2.28_115.0547m/z		M+H-2H2O	C9H10O2	40.9	13	3.2537	95.2834	100 - 9.93 - 0.851	http://nonlinear.com/redirect/outbound?p=hmdb&param=HMDB40428		115.055	1	2.28007	0.0344568	x
HMDB40925	2-(2-Furanyl)-3-methyl-2-butenal	10.5055	2.28_115.0547m/z		M+H-2H2O	C9H10O2	38.3	0	3.2537	95.2834	100 - 9.93 - 0.851	http://nonlinear.com/redirect/outbound?p=hmdb&param=HMDB40925		115.055	1	2.28007	0.0344568	x
HMDB59602	indanone	10.5055	2.28_115.0547m/z		M+H-H2O	C9H8O	46.3	40.4	3.6974	95.5185	100 - 9.86 - 0.639	http://nonlinear.com/redirect/outbound?p=hmdb&param=HMDB59602		115.055	1	2.28007	0.0344568	x
HMDB29180	4'-O-methyl-(-)-epicatechin-3'-O-beta-glucuronide	10.3645	2.81_248.0775m/z		M+2H	C23H26O12	36.3	3.8	-3.85799	82.0895	100 - 25.6 - 5.62 - 0.878 - 0.119	http://nonlinear.com/redirect/outbound?p=hmdb&param=HMDB29180		248.078	2	2.81442	0.016551	x
HMDB29281	b-D-fructosyl-a-D-(6-O-(E))-feruloylglucoside	10.3645	2.81_248.0775m/z		M+H+Na	C21H28O12	38	8.45	1.05747	82.8473	100 - 23.5 - 5.1 - 0.766 - 0.102	http://nonlinear.com/redirect/outbound?p=hmdb&param=HMDB29281		248.078	2	2.81442	0.016551	x
HMDB30231	5'-((Z)-Feruloyl) 3-(2'-methylarabinosylxylose)	10.3645	2.81_248.0775m/z		M+H+Na	C21H28O12	38	8.24	1.05747	82.8473	100 - 23.5 - 5.1 - 0.766 - 0.102	http://nonlinear.com/redirect/outbound?p=hmdb&param=HMDB30231		248.078	2	2.81442	0.016551	x
HMDB30295	1-O-Cinnamoyl-beta-D-gentiobiose	10.3645	2.81_248.0775m/z	*	M+H+Na	C21H28O12	38.1	8.69	1.05747	82.8473	100 - 23.5 - 5.1 - 0.766 - 0.102	http://nonlinear.com/redirect/outbound?p=hmdb&param=HMDB30295		248.078	2	2.81442	0.016551	x
HMDB35442	Pimentol	10.3645	2.81_248.0775m/z		M+2H	C23H26O12	37.6	10.6	-3.85799	82.0895	100 - 25.6 - 5.62 - 0.878 - 0.119	http://nonlinear.com/redirect/outbound?p=hmdb&param=HMDB35442		248.078	2	2.81442	0.016551	x
HMDB39357	Dihydroprudomenin	10.3645	2.81_248.0775m/z		M+2H	C23H26O12	37.3	9.01	-3.85799	82.0895	100 - 25.6 - 5.62 - 0.878 - 0.119	http://nonlinear.com/redirect/outbound?p=hmdb&param=HMDB39357		248.078	2	2.81442	0.016551	x
HMDB30394	Simmondsin	10.2414	3.36_375.1545n	*	M+H, M+Na, M+NH4, M+K, M+H-H2O	C16H25NO9	46.9	41.5	4.30483	97.9378	100 - 18.3 - 3.43 - 0.423	http://nonlinear.com/redirect/outbound?p=hmdb&param=HMDB30394	375.155	376.162	1	3.36375	0.0179296	x	x
HMDB05799	Scolymoside	9.85175	6.50_596.1978m/z	*	M+NH4	C27H30O14	33.3	0	0.783636	67.6753	100 - 30.1 - 7.24 - 1.27 - 0.191	http://nonlinear.com/redirect/outbound?p=hmdb&param=HMDB05799		596.198	1	6.50312	0.0198802	x
HMDB30235	eq-4''-Hydroxymaysin	9.85175	6.50_596.1978m/z		M+NH4	C27H30O14	33.3	0	0.783636	67.6753	100 - 30.1 - 7.24 - 1.27 - 0.191	http://nonlinear.com/redirect/outbound?p=hmdb&param=HMDB30235		596.198	1	6.50312	0.0198802	x
HMDB33992	Daidzein 4',7-diglucoside	9.85175	6.50_596.1978m/z		M+NH4	C27H30O14	33.3	0	0.783636	67.6753	100 - 30.1 - 7.24 - 1.27 - 0.191	http://nonlinear.com/redirect/outbound?p=hmdb&param=HMDB33992		596.198	1	6.50312	0.0198802	x
HMDB34268	Lippioside II	9.85175	6.50_596.1978m/z		M+ACN+H	C25H30O14	33.1	0	0.817574	66.255	100 - 27.9 - 6.63 - 1.12 - 0.166	http://nonlinear.com/redirect/outbound?p=hmdb&param=HMDB34268		596.198	1	6.50312	0.0198802	x
HMDB35023	Acacetin 7-[apiosyl(1->6)-glucoside]	9.85175	6.50_596.1978m/z		M+NH4	C27H30O14	33.3	0	0.783636	67.6753	100 - 30.1 - 7.24 - 1.27 - 0.191	http://nonlinear.com/redirect/outbound?p=hmdb&param=HMDB35023		596.198	1	6.50312	0.0198802	x
HMDB37349	Isorhoifolin	9.85175	6.50_596.1978m/z		M+NH4	C27H30O14	33.3	0	0.783636	67.6753	100 - 30.1 - 7.24 - 1.27 - 0.191	http://nonlinear.com/redirect/outbound?p=hmdb&param=HMDB37349		596.198	1	6.50312	0.0198802	x
HMDB37438	Kaempferitrin	9.85175	6.50_596.1978m/z		M+NH4	C27H30O14	33.3	0	0.783636	67.6753	100 - 30.1 - 7.24 - 1.27 - 0.191	http://nonlinear.com/redirect/outbound?p=hmdb&param=HMDB37438		596.198	1	6.50312	0.0198802	x
HMDB37580	Galangin 3-[galactosyl-(1->4)-rhamnoside]	9.85175	6.50_596.1978m/z		M+NH4	C27H30O14	33.3	0	0.783636	67.6753	100 - 30.1 - 7.24 - 1.27 - 0.191	http://nonlinear.com/redirect/outbound?p=hmdb&param=HMDB37580		596.198	1	6.50312	0.0198802	x
HMDB38848	Rhoifolin	9.85175	6.50_596.1978m/z		M+NH4	C27H30O14	33.3	0	0.783636	67.6753	100 - 30.1 - 7.24 - 1.27 - 0.191	http://nonlinear.com/redirect/outbound?p=hmdb&param=HMDB38848		596.198	1	6.50312	0.0198802	x
HMDB39488	Chrysophanol 8-gentiobioside	9.85175	6.50_596.1978m/z		M+NH4	C27H30O14	33.3	0	0.783636	67.6753	100 - 30.1 - 7.24 - 1.27 - 0.191	http://nonlinear.com/redirect/outbound?p=hmdb&param=HMDB39488		596.198	1	6.50312	0.0198802	x
HMDB39855	Vitexin 4'-O-alpha-L-Rhamnopyranoside	9.85175	6.50_596.1978m/z		M+NH4	C27H30O14	33.3	0	0.783636	67.6753	100 - 30.1 - 7.24 - 1.27 - 0.191	http://nonlinear.com/redirect/outbound?p=hmdb&param=HMDB39855		596.198	1	6.50312	0.0198802	x
HMDB40504	Camellianin B	9.85175	6.50_596.1978m/z		M+NH4	C27H30O14	33.3	0	0.783636	67.6753	100 - 30.1 - 7.24 - 1.27 - 0.191	http://nonlinear.com/redirect/outbound?p=hmdb&param=HMDB40504		596.198	1	6.50312	0.0198802	x
HMDB15337	Lomustine	9.76673	0.99_256.0826m/z		M+Na	C9H16ClN3O2	31.5	0	1.14501	58.6562	100 - 11.1 - 32.9 - 3.61 - 0.313	http://nonlinear.com/redirect/outbound?p=hmdb&param=HMDB15337		256.083	1	0.989933	0.0437567	x
HMDB39494	Benzoylmalic acid	9.76673	0.99_256.0826m/z	*	M+NH4	C11H10O6	33.5	0	4.32045	72.5863	100 - 12.2 - 1.92 - 0.174	http://nonlinear.com/redirect/outbound?p=hmdb&param=HMDB39494		256.083	1	0.989933	0.0437567	x
HMDB14362	Bethanidine	9.71288	11.38_142.1126m/z	*	M+H-2H2O	C10H15N3	37.5	0	-0.860906	88.6887	100 - 12.1 - 0.67	http://nonlinear.com/redirect/outbound?p=hmdb&param=HMDB14362		142.113	1	11.3812	0.0099236	x
HMDB15513	Fludiazepam	9.41053	3.85_325.0510m/z	*	M+Na	C16H12ClFN2O	35.4	9	-1.49597	69.8871	100 - 18.2 - 33.7 - 5.94 - 0.572	http://nonlinear.com/redirect/outbound?p=hmdb&param=HMDB15513		325.051	1	3.8481	0.0397034	x
HMDB29227	5-hydroxy-3,3',4',7,8-pentamethoxyflavone	8.7724	3.36_427.0787m/z		M+K	C20H20O8	35.9	0.285	-0.737831	79.9877	100 - 22.2 - 3.98 - 0.52	http://nonlinear.com/redirect/outbound?p=hmdb&param=HMDB29227		427.079	1	3.36375	0.0170041	x
HMDB29545	3'-Hydroxy-4',5,6,7,8-pentamethoxyflavone	8.7724	3.36_427.0787m/z		M+K	C20H20O8	36	0.826	-0.737831	79.9877	100 - 22.2 - 3.98 - 0.52	http://nonlinear.com/redirect/outbound?p=hmdb&param=HMDB29545		427.079	1	3.36375	0.0170041	x
HMDB29547	4'-Hydroxy-3',5,6,7,8-pentamethoxyflavone	8.7724	3.36_427.0787m/z		M+K	C20H20O8	36	0.823	-0.737831	79.9877	100 - 22.2 - 3.98 - 0.52	http://nonlinear.com/redirect/outbound?p=hmdb&param=HMDB29547		427.079	1	3.36375	0.0170041	x
HMDB29979	2'-Hydroxy-3,4',5',7,8-pentamethoxyflavone	8.7724	3.36_427.0787m/z		M+K	C20H20O8	35.9	0.293	-0.737831	79.9877	100 - 22.2 - 3.98 - 0.52	http://nonlinear.com/redirect/outbound?p=hmdb&param=HMDB29979		427.079	1	3.36375	0.0170041	x
HMDB30095	Artemetin	8.7724	3.36_427.0787m/z		M+K	C20H20O8	35.9	0.285	-0.737831	79.9877	100 - 22.2 - 3.98 - 0.52	http://nonlinear.com/redirect/outbound?p=hmdb&param=HMDB30095		427.079	1	3.36375	0.0170041	x
HMDB31955	Dimethyl (1R*,2S*,3S*)-2-carboxy-3-(3,4-dihydroxyphenyl)-2,3-dihydro-5,6-dihydroxy-1H-indene-1-acetate	8.7724	3.36_427.0787m/z		M+K	C20H20O8	35.8	0	-0.737831	79.9877	100 - 22.2 - 3.98 - 0.52	http://nonlinear.com/redirect/outbound?p=hmdb&param=HMDB31955		427.079	1	3.36375	0.0170041	x
HMDB33275	5-Hydroxyauranetin	8.7724	3.36_427.0787m/z		M+K	C20H20O8	35.8	0.0939	-0.737831	79.9877	100 - 22.2 - 3.98 - 0.52	http://nonlinear.com/redirect/outbound?p=hmdb&param=HMDB33275		427.079	1	3.36375	0.0170041	x
HMDB36335	2,4,6-Phenanthrenetriol 2-O-b-D-glucoside	8.7724	3.36_427.0787m/z	*	M+K	C20H20O8	36.9	5.56	-0.737831	79.9877	100 - 22.2 - 3.98 - 0.52	http://nonlinear.com/redirect/outbound?p=hmdb&param=HMDB36335		427.079	1	3.36375	0.0170041	x
HMDB37571	Demethylnobiletin	8.7724	3.36_427.0787m/z		M+K	C20H20O8	35.9	0.293	-0.737831	79.9877	100 - 22.2 - 3.98 - 0.52	http://nonlinear.com/redirect/outbound?p=hmdb&param=HMDB37571		427.079	1	3.36375	0.0170041	x
HMDB40722	7-Hydroxy-3',4',5,6,8-pentamethoxyflavone	8.7724	3.36_427.0787m/z		M+K	C20H20O8	35.9	0.293	-0.737831	79.9877	100 - 22.2 - 3.98 - 0.52	http://nonlinear.com/redirect/outbound?p=hmdb&param=HMDB40722		427.079	1	3.36375	0.0170041	x
HMDB29684	Melizame	8.38277	2.64_143.0355m/z	*	M+H-2H2O	C7H6N4O2	40.6	9.08	1.30955	95.2528	100 - 9.18 - 0.789	http://nonlinear.com/redirect/outbound?p=hmdb&param=HMDB29684		143.035	1	2.64368	0.00140606	x	x
HMDB31714	Methylthiomethyl 2-methylbutanethiolate	8.38277	2.64_143.0355m/z		M+H-2H2O	C7H14OS2	37	0	3.9402	89.7548	100 - 9.37 - 9.64 - 0.803 - 0.295	http://nonlinear.com/redirect/outbound?p=hmdb&param=HMDB31714		143.035	1	2.64368	0.00140606	x	x
HMDB38032	Malvidin 3-sophoroside 5-glucoside	8.06987	3.24_817.2384n	*	M+NH4, M+ACN+H, M+H-H2O	C35H45O22+	37.9	3.28	-2.30714	89.1451	100 - 39.2 - 12 - 2.7 - 0.519	http://nonlinear.com/redirect/outbound?p=hmdb&param=HMDB38032	817.238	835.272	1	3.23518	0.029726	x
HMDB02818	Alloxan	8.03641	8.06_285.0111m/z	*	2M+H	C4H2N2O4	36.6	17.3	3.10799	69.098	100 - 5.23 - 0.934	http://nonlinear.com/redirect/outbound?p=hmdb&param=HMDB02818		285.011	1	8.05793	0.00974959	x
HMDB12144	2-Amino-4-oxo-6-(1',2',3'-trihydroxypropyl)-diquinoid-7,8-dihydroxypterin	8.0071	3.36_156.5500m/z	*	M+H+Na	C9H15N5O6	36.2	0.0886	4.65299	86.4179	100 - 12 - 1.89 - 0.169	http://nonlinear.com/redirect/outbound?p=hmdb&param=HMDB12144		156.55	2	3.36375	0.0140537	x
HMDB02392	Maslinic acid	7.6097	5.15_514.3892m/z		M+ACN+H	C30H48O4	36.8	0	0.331214	84.3416	100 - 33.2 - 6.14 - 0.823	http://nonlinear.com/redirect/outbound?p=hmdb&param=HMDB02392		514.389	1	5.15265	0.0100013	x
HMDB33233	Lucidumol A	7.6097	5.15_514.3892m/z		M+ACN+H	C30H48O4	36.8	0	0.331214	84.3416	100 - 33.2 - 6.14 - 0.823	http://nonlinear.com/redirect/outbound?p=hmdb&param=HMDB33233		514.389	1	5.15265	0.0100013	x
HMDB34523	Queretaroic acid	7.6097	5.15_514.3892m/z		M+ACN+H	C30H48O4	36.8	0.0272	0.331214	84.3416	100 - 33.2 - 6.14 - 0.823	http://nonlinear.com/redirect/outbound?p=hmdb&param=HMDB34523		514.389	1	5.15265	0.0100013	x
HMDB34530	Priverogenin A	7.6097	5.15_514.3892m/z		M+ACN+H	C30H48O4	36.8	0.0272	0.331214	84.3416	100 - 33.2 - 6.14 - 0.823	http://nonlinear.com/redirect/outbound?p=hmdb&param=HMDB34530		514.389	1	5.15265	0.0100013	x
HMDB34567	(3beta,23xi)-3,23-Dihydroxycycloart-24-en-26-oic acid	7.6097	5.15_514.3892m/z		M+ACN+H	C30H48O4	36.8	0	0.331214	84.3416	100 - 33.2 - 6.14 - 0.823	http://nonlinear.com/redirect/outbound?p=hmdb&param=HMDB34567		514.389	1	5.15265	0.0100013	x
HMDB35106	Pomolic acid	7.6097	5.15_514.3892m/z		M+ACN+H	C30H48O4	36.8	0.0272	0.331214	84.3416	100 - 33.2 - 6.14 - 0.823	http://nonlinear.com/redirect/outbound?p=hmdb&param=HMDB35106		514.389	1	5.15265	0.0100013	x
HMDB35107	20beta-Hydroxyursolic acid	7.6097	5.15_514.3892m/z		M+ACN+H	C30H48O4	36.8	0.0272	0.331214	84.3416	100 - 33.2 - 6.14 - 0.823	http://nonlinear.com/redirect/outbound?p=hmdb&param=HMDB35107		514.389	1	5.15265	0.0100013	x
HMDB35258	Azukisapogenol	7.6097	5.15_514.3892m/z		M+ACN+H	C30H48O4	36.8	0	0.331214	84.3416	100 - 33.2 - 6.14 - 0.823	http://nonlinear.com/redirect/outbound?p=hmdb&param=HMDB35258		514.389	1	5.15265	0.0100013	x
HMDB35260	delta-Maslinic acid	7.6097	5.15_514.3892m/z		M+ACN+H	C30H48O4	36.8	0	0.331214	84.3416	100 - 33.2 - 6.14 - 0.823	http://nonlinear.com/redirect/outbound?p=hmdb&param=HMDB35260		514.389	1	5.15265	0.0100013	x
HMDB35748	Sebiferenic acid	7.6097	5.15_514.3892m/z		M+ACN+H	C30H48O4	36.8	0	0.331214	84.3416	100 - 33.2 - 6.14 - 0.823	http://nonlinear.com/redirect/outbound?p=hmdb&param=HMDB35748		514.389	1	5.15265	0.0100013	x
HMDB35758	Momordicin I	7.6097	5.15_514.3892m/z		M+ACN+H	C30H48O4	36.8	0.0272	0.331214	84.3416	100 - 33.2 - 6.14 - 0.823	http://nonlinear.com/redirect/outbound?p=hmdb&param=HMDB35758		514.389	1	5.15265	0.0100013	x
HMDB35962	Ganoderic acid U	7.6097	5.15_514.3892m/z		M+ACN+H	C30H48O4	36.8	0	0.331214	84.3416	100 - 33.2 - 6.14 - 0.823	http://nonlinear.com/redirect/outbound?p=hmdb&param=HMDB35962		514.389	1	5.15265	0.0100013	x
HMDB35977	Ganodermanontriol	7.6097	5.15_514.3892m/z		M+ACN+H	C30H48O4	36.8	0	0.331214	84.3416	100 - 33.2 - 6.14 - 0.823	http://nonlinear.com/redirect/outbound?p=hmdb&param=HMDB35977		514.389	1	5.15265	0.0100013	x
HMDB36001	Epoxyganoderiol A	7.6097	5.15_514.3892m/z		M+ACN+H	C30H48O4	36.8	0	0.331214	84.3416	100 - 33.2 - 6.14 - 0.823	http://nonlinear.com/redirect/outbound?p=hmdb&param=HMDB36001		514.389	1	5.15265	0.0100013	x
HMDB36063	(3b,22S,24E)-3,22-Dihydroxycycloart-24-en-26-oic acid	7.6097	5.15_514.3892m/z		M+ACN+H	C30H48O4	36.8	0	0.331214	84.3416	100 - 33.2 - 6.14 - 0.823	http://nonlinear.com/redirect/outbound?p=hmdb&param=HMDB36063		514.389	1	5.15265	0.0100013	x
HMDB36064	27-Hydroxyisomangiferolic acid	7.6097	5.15_514.3892m/z		M+ACN+H	C30H48O4	36.8	0	0.331214	84.3416	100 - 33.2 - 6.14 - 0.823	http://nonlinear.com/redirect/outbound?p=hmdb&param=HMDB36064		514.389	1	5.15265	0.0100013	x
HMDB36638	Albigenic acid	7.6097	5.15_514.3892m/z		M+ACN+H	C30H48O4	36.8	0.0272	0.331214	84.3416	100 - 33.2 - 6.14 - 0.823	http://nonlinear.com/redirect/outbound?p=hmdb&param=HMDB36638		514.389	1	5.15265	0.0100013	x
HMDB36654	Rubitic acid	7.6097	5.15_514.3892m/z		M+ACN+H	C30H48O4	36.8	0	0.331214	84.3416	100 - 33.2 - 6.14 - 0.823	http://nonlinear.com/redirect/outbound?p=hmdb&param=HMDB36654		514.389	1	5.15265	0.0100013	x
HMDB37779	Ganoderiol E	7.6097	5.15_514.3892m/z		M+ACN+H	C30H48O4	36.8	0	0.331214	84.3416	100 - 33.2 - 6.14 - 0.823	http://nonlinear.com/redirect/outbound?p=hmdb&param=HMDB37779		514.389	1	5.15265	0.0100013	x
HMDB41043	3alpha-Corosolic acid	7.6097	5.15_514.3892m/z	*	M+ACN+H	C30H48O4	36.8	0.0277	0.331214	84.3416	100 - 33.2 - 6.14 - 0.823	http://nonlinear.com/redirect/outbound?p=hmdb&param=HMDB41043		514.389	1	5.15265	0.0100013	x
HMDB14521	Palonosetron	7.4423	5.77_335.1534m/z		M+K	C19H24N2O	38.2	0	4.52021	96.038	100 - 21.6 - 2.42 - 0.189	http://nonlinear.com/redirect/outbound?p=hmdb&param=HMDB14521		335.153	1	5.76622	0.0019031	x	x
HMDB30283	Hydrocinchonine	7.4423	5.77_335.1534m/z	*	M+K	C19H24N2O	38.2	0	4.52021	96.038	100 - 21.6 - 2.42 - 0.189	http://nonlinear.com/redirect/outbound?p=hmdb&param=HMDB30283		335.153	1	5.76622	0.0019031	x	x
HMDB36981	Atrovirinone	7.30989	3.72_240.0880m/z	*	M+H+Na	C25H28O8	38.9	9.29	2.22812	87.6999	100 - 27.7 - 5.32 - 0.768	http://nonlinear.com/redirect/outbound?p=hmdb&param=HMDB36981		240.088	2	3.71952	0.0223159	x
HMDB33818	Irilone 4'-glucoside	7.25578	3.22_483.0885m/z		M+Na	C22H20O11	34.4	0	-2.76153	75.0846	100 - 24.4 - 5.12 - 0.765	http://nonlinear.com/redirect/outbound?p=hmdb&param=HMDB33818		483.089	1	3.22088	0.011956	x
HMDB41740	Glycitein 4'-O-glucuronide	7.25578	3.22_483.0885m/z	*	M+Na	C22H20O11	35.4	4.97	-2.76153	75.0846	100 - 24.4 - 5.12 - 0.765	http://nonlinear.com/redirect/outbound?p=hmdb&param=HMDB41740		483.089	1	3.22088	0.011956	x
HMDB41741	Glycitein 7-O-glucuronide	7.25578	3.22_483.0885m/z		M+Na	C22H20O11	34.4	0	-2.76153	75.0846	100 - 24.4 - 5.12 - 0.765	http://nonlinear.com/redirect/outbound?p=hmdb&param=HMDB41741		483.089	1	3.22088	0.011956	x
HMDB14565	Spironolactone	7.22289	5.00_434.2368m/z	*	M+NH4	C24H32O4S	34.1	0	2.06791	73.0578	100 - 27.3 - 8.92 - 1.72 - 0.26	http://nonlinear.com/redirect/outbound?p=hmdb&param=HMDB14565		434.237	1	4.99608	0.0172411	x
HMDB36340	Ethyl 7-epi-12-hydroxyjasmonate glucoside	7.22289	5.00_434.2368m/z		M+NH4	C20H32O9	33.6	0	-3.94381	72.7713	100 - 22.3 - 4.23 - 0.573	http://nonlinear.com/redirect/outbound?p=hmdb&param=HMDB36340		434.237	1	4.99608	0.0172411	x
HMDB33832	Cinnamyl cinnamate	7.2219	2.81_229.1018m/z	*	M+H-2H2O	C18H16O2	36.6	0	2.30247	85.8299	100 - 19.7 - 2.25 - 0.189	http://nonlinear.com/redirect/outbound?p=hmdb&param=HMDB33832		229.102	1	2.81442	0.0376453	x	x
HMDB02377	Urothion	7.18612	8.04_308.0278m/z	*	M+H-H2O	C11H11N5O3S2	37.5	3.35	2.22651	86.6021	100 - 15.6 - 10.8 - 1.48 - 0.404	http://nonlinear.com/redirect/outbound?p=hmdb&param=HMDB02377		308.028	1	8.04328	0.0046515	x
HMDB13846	E-3179	7.09795	5.77_403.1430m/z		M+H-H2O	C22H21ClN6O	33.1	0	-0.56173	66.4168	100 - 26.3 - 35.5 - 8.72 - 1.15 - 0.104	http://nonlinear.com/redirect/outbound?p=hmdb&param=HMDB13846		403.143	1	5.76622	0.000270878	x
HMDB14010	5-Hydroxyomeprazole	7.09795	5.77_403.1430m/z		M+ACN+H	C17H19N3O4S	37.9	2.62	-1.2181	88.1488	100 - 20.7 - 7.37 - 1.19 - 0.167	http://nonlinear.com/redirect/outbound?p=hmdb&param=HMDB14010		403.143	1	5.76622	0.000270878	x
HMDB14012	Omeprazole sulfone	7.09795	5.77_403.1430m/z		M+ACN+H	C17H19N3O4S	37.9	2.62	-1.2181	88.1488	100 - 20.7 - 7.37 - 1.19 - 0.167	http://nonlinear.com/redirect/outbound?p=hmdb&param=HMDB14012		403.143	1	5.76622	0.000270878	x
HMDB14013	3-Hydroxyomeprazole	7.09795	5.77_403.1430m/z		M+ACN+H	C17H19N3O4S	37.9	2.62	-1.2181	88.1488	100 - 20.7 - 7.37 - 1.19 - 0.167	http://nonlinear.com/redirect/outbound?p=hmdb&param=HMDB14013		403.143	1	5.76622	0.000270878	x
HMDB15465	Bezafibrate	7.09795	5.77_403.1430m/z		M+ACN+H	C19H20ClNO4	33.2	0	3.05008	69.3582	100 - 21.3 - 34.9 - 7.12 - 0.978 - 0.102	http://nonlinear.com/redirect/outbound?p=hmdb&param=HMDB15465		403.143	1	5.76622	0.000270878	x
HMDB29935	D-Manno-2-heptulose	7.09795	5.77_403.1430m/z	*	M+H-H2O	C14H28O14	38	0	-3.81903	94.5793	100 - 16 - 4.07 - 0.515	http://nonlinear.com/redirect/outbound?p=hmdb&param=HMDB29935		403.143	1	5.76622	0.000270878	x
HMDB40789	Bikoeniquinone A	7.09795	5.77_403.1430m/z		M+H-H2O	C27H20N2O3	36.2	0	-2.59789	83.9096	100 - 30.3 - 5.04 - 0.602	http://nonlinear.com/redirect/outbound?p=hmdb&param=HMDB40789		403.143	1	5.76622	0.000270878	x
HMDB01325	N6,N6,N6-Trimethyl-L-lysine	7.03584	2.47_252.1675m/z	*	M+ACN+Na	C9H20N2O2	31.1	0	-3.99589	59.9501	100 - 10.8 - 0.937	http://nonlinear.com/redirect/outbound?p=hmdb&param=HMDB01325		252.167	1	2.47223	0.0387868	x
HMDB13688	Nootkatol	6.95576	4.16_220.1836n		M+H-H2O, M+ACN+H, M+H	C15H24O	39	0.0191	4.02821	99.5573	100 - 16.5 - 1.49	http://nonlinear.com/redirect/outbound?p=hmdb&param=HMDB13688	220.184	203.18	1	4.16172	0.0346339	x	x
HMDB30232	(2R,6S,7S,10Z)-beta-Santala-3(15),10-dien-12-ol	6.95576	4.16_220.1836n		M+H-H2O, M+ACN+H, M+H	C15H24O	39	0.0183	4.02821	99.5573	100 - 16.5 - 1.49	http://nonlinear.com/redirect/outbound?p=hmdb&param=HMDB30232	220.184	203.18	1	4.16172	0.0346339	x	x
HMDB32220	Dihydronootkatone	6.95576	4.16_220.1836n		M+H-H2O, M+ACN+H, M+H	C15H24O	39	0.0823	4.02821	99.5573	100 - 16.5 - 1.49	http://nonlinear.com/redirect/outbound?p=hmdb&param=HMDB32220	220.184	203.18	1	4.16172	0.0346339	x	x
HMDB33826	2,6-Di-tert-butyl-4-methylphenol	6.95576	4.16_220.1836n		M+H-H2O, M+ACN+H, M+H	C15H24O	39	0	4.02821	99.5573	100 - 16.5 - 1.49	http://nonlinear.com/redirect/outbound?p=hmdb&param=HMDB33826	220.184	203.18	1	4.16172	0.0346339	x	x
HMDB34661	alpha-Valerenol	6.95576	4.16_220.1836n		M+H-H2O, M+ACN+H, M+H	C15H24O	39	0.0183	4.02821	99.5573	100 - 16.5 - 1.49	http://nonlinear.com/redirect/outbound?p=hmdb&param=HMDB34661	220.184	203.18	1	4.16172	0.0346339	x	x
HMDB34718	Isospathulenol	6.95576	4.16_220.1836n		M+H-H2O, M+ACN+H, M+H	C15H24O	39	0.0191	4.02821	99.5573	100 - 16.5 - 1.49	http://nonlinear.com/redirect/outbound?p=hmdb&param=HMDB34718	220.184	203.18	1	4.16172	0.0346339	x	x
HMDB34940	alpha-Santal-10-en-12-ol	6.95576	4.16_220.1836n		M+H-H2O, M+ACN+H, M+H	C15H24O	39	0.0183	4.02821	99.5573	100 - 16.5 - 1.49	http://nonlinear.com/redirect/outbound?p=hmdb&param=HMDB34940	220.184	203.18	1	4.16172	0.0346339	x	x
HMDB35020	Acolamone	6.95576	4.16_220.1836n		M+H-H2O, M+ACN+H, M+H	C15H24O	39	0	4.02821	99.5573	100 - 16.5 - 1.49	http://nonlinear.com/redirect/outbound?p=hmdb&param=HMDB35020	220.184	203.18	1	4.16172	0.0346339	x	x
HMDB35026	alpha-Cyperol	6.95576	4.16_220.1836n		M+H-H2O, M+ACN+H, M+H	C15H24O	39	0.0176	4.02821	99.5573	100 - 16.5 - 1.49	http://nonlinear.com/redirect/outbound?p=hmdb&param=HMDB35026	220.184	203.18	1	4.16172	0.0346339	x	x
HMDB35097	beta-Costol	6.95576	4.16_220.1836n		M+H-H2O, M+ACN+H, M+H	C15H24O	39	0.0823	4.02821	99.5573	100 - 16.5 - 1.49	http://nonlinear.com/redirect/outbound?p=hmdb&param=HMDB35097	220.184	203.18	1	4.16172	0.0346339	x	x
HMDB35306	Epishyobunone	6.95576	4.16_220.1836n		M+H-H2O, M+ACN+H, M+H	C15H24O	39	0	4.02821	99.5573	100 - 16.5 - 1.49	http://nonlinear.com/redirect/outbound?p=hmdb&param=HMDB35306	220.184	203.18	1	4.16172	0.0346339	x	x
HMDB35391	Preisocalamendiol	6.95576	4.16_220.1836n		M+H-H2O, M+ACN+H, M+H	C15H24O	39	0	4.02821	99.5573	100 - 16.5 - 1.49	http://nonlinear.com/redirect/outbound?p=hmdb&param=HMDB35391	220.184	203.18	1	4.16172	0.0346339	x	x
HMDB35645	Epoxyguaiene	6.95576	4.16_220.1836n		M+H-H2O, M+ACN+H, M+H	C15H24O	39	0	4.02821	99.5573	100 - 16.5 - 1.49	http://nonlinear.com/redirect/outbound?p=hmdb&param=HMDB35645	220.184	203.18	1	4.16172	0.0346339	x	x
HMDB35704	Acorenone	6.95576	4.16_220.1836n		M+H-H2O, M+ACN+H, M+H	C15H24O	39	0.0879	4.02821	99.5573	100 - 16.5 - 1.49	http://nonlinear.com/redirect/outbound?p=hmdb&param=HMDB35704	220.184	203.18	1	4.16172	0.0346339	x	x
HMDB35718	Isocyperol	6.95576	4.16_220.1836n		M+H-H2O, M+ACN+H, M+H	C15H24O	39	0.0823	4.02821	99.5573	100 - 16.5 - 1.49	http://nonlinear.com/redirect/outbound?p=hmdb&param=HMDB35718	220.184	203.18	1	4.16172	0.0346339	x	x
HMDB35720	Isoacolamone	6.95576	4.16_220.1836n		M+H-H2O, M+ACN+H, M+H	C15H24O	39	0	4.02821	99.5573	100 - 16.5 - 1.49	http://nonlinear.com/redirect/outbound?p=hmdb&param=HMDB35720	220.184	203.18	1	4.16172	0.0346339	x	x
HMDB35739	(R)-2,7(14),9-Bisabolatrien-11-ol	6.95576	4.16_220.1836n		M+H-H2O, M+ACN+H, M+H	C15H24O	39	0.0192	4.02821	99.5573	100 - 16.5 - 1.49	http://nonlinear.com/redirect/outbound?p=hmdb&param=HMDB35739	220.184	203.18	1	4.16172	0.0346339	x	x
HMDB35793	Fukinone	6.95576	4.16_220.1836n		M+H-H2O, M+ACN+H, M+H	C15H24O	39	0	4.02821	99.5573	100 - 16.5 - 1.49	http://nonlinear.com/redirect/outbound?p=hmdb&param=HMDB35793	220.184	203.18	1	4.16172	0.0346339	x	x
HMDB36118	(3S,6E)-6-Caryophyllen-15-al	6.95576	4.16_220.1836n		M+H-H2O, M+ACN+H, M+H	C15H24O	39	0	4.02821	99.5573	100 - 16.5 - 1.49	http://nonlinear.com/redirect/outbound?p=hmdb&param=HMDB36118	220.184	203.18	1	4.16172	0.0346339	x	x
HMDB36192	Apritone	6.95576	4.16_220.1836n		M+H-H2O, M+ACN+H, M+H	C15H24O	39	0.0823	4.02821	99.5573	100 - 16.5 - 1.49	http://nonlinear.com/redirect/outbound?p=hmdb&param=HMDB36192	220.184	203.18	1	4.16172	0.0346339	x	x
HMDB36402	alpha-Bergamotenol	6.95576	4.16_220.1836n		M+H-H2O, M+ACN+H, M+H	C15H24O	39	0.0183	4.02821	99.5573	100 - 16.5 - 1.49	http://nonlinear.com/redirect/outbound?p=hmdb&param=HMDB36402	220.184	203.18	1	4.16172	0.0346339	x	x
HMDB36420	Spathulenol	6.95576	4.16_220.1836n		M+H-H2O, M+ACN+H, M+H	C15H24O	39	0.0191	4.02821	99.5573	100 - 16.5 - 1.49	http://nonlinear.com/redirect/outbound?p=hmdb&param=HMDB36420	220.184	203.18	1	4.16172	0.0346339	x	x
HMDB36716	beta-Santalol	6.95576	4.16_220.1836n		M+H-H2O, M+ACN+H, M+H	C15H24O	39	0.0183	4.02821	99.5573	100 - 16.5 - 1.49	http://nonlinear.com/redirect/outbound?p=hmdb&param=HMDB36716	220.184	203.18	1	4.16172	0.0346339	x	x
HMDB36717	trans-beta-Santalol	6.95576	4.16_220.1836n		M+H-H2O, M+ACN+H, M+H	C15H24O	39	0.0183	4.02821	99.5573	100 - 16.5 - 1.49	http://nonlinear.com/redirect/outbound?p=hmdb&param=HMDB36717	220.184	203.18	1	4.16172	0.0346339	x	x
HMDB36788	beta-Betulenol	6.95576	4.16_220.1836n		M+H-H2O, M+ACN+H, M+H	C15H24O	39	0	4.02821	99.5573	100 - 16.5 - 1.49	http://nonlinear.com/redirect/outbound?p=hmdb&param=HMDB36788	220.184	203.18	1	4.16172	0.0346339	x	x
HMDB36789	Caryophyllene alpha-oxide	6.95576	4.16_220.1836n		M+H-H2O, M+ACN+H, M+H	C15H24O	39	0	4.02821	99.5573	100 - 16.5 - 1.49	http://nonlinear.com/redirect/outbound?p=hmdb&param=HMDB36789	220.184	203.18	1	4.16172	0.0346339	x	x
HMDB36793	3,15-Epoxy-6-caryophyllene	6.95576	4.16_220.1836n		M+H-H2O, M+ACN+H, M+H	C15H24O	39	0	4.02821	99.5573	100 - 16.5 - 1.49	http://nonlinear.com/redirect/outbound?p=hmdb&param=HMDB36793	220.184	203.18	1	4.16172	0.0346339	x	x
HMDB36798	8alpha-3-Copaen-8-ol	6.95576	4.16_220.1836n		M+H-H2O, M+ACN+H, M+H	C15H24O	39	0	4.02821	99.5573	100 - 16.5 - 1.49	http://nonlinear.com/redirect/outbound?p=hmdb&param=HMDB36798	220.184	203.18	1	4.16172	0.0346339	x	x
HMDB37069	Acoragermacrone	6.95576	4.16_220.1836n		M+H-H2O, M+ACN+H, M+H	C15H24O	39	0	4.02821	99.5573	100 - 16.5 - 1.49	http://nonlinear.com/redirect/outbound?p=hmdb&param=HMDB37069	220.184	203.18	1	4.16172	0.0346339	x	x
HMDB37392	4(15)-Copaen-11-ol	6.95576	4.16_220.1836n		M+H-H2O, M+ACN+H, M+H	C15H24O	39	0.0191	4.02821	99.5573	100 - 16.5 - 1.49	http://nonlinear.com/redirect/outbound?p=hmdb&param=HMDB37392	220.184	203.18	1	4.16172	0.0346339	x	x
HMDB37395	11-Copaen-4-ol	6.95576	4.16_220.1836n		M+H-H2O, M+ACN+H, M+H	C15H24O	39	0.0191	4.02821	99.5573	100 - 16.5 - 1.49	http://nonlinear.com/redirect/outbound?p=hmdb&param=HMDB37395	220.184	203.18	1	4.16172	0.0346339	x	x
HMDB37811	Vetiverol	6.95576	4.16_220.1836n	*	M+H-H2O, M+ACN+H, M+H	C15H24O	39	0.101	4.02821	99.5573	100 - 16.5 - 1.49	http://nonlinear.com/redirect/outbound?p=hmdb&param=HMDB37811	220.184	203.18	1	4.16172	0.0346339	x	x
HMDB38119	Eremofukinone	6.95576	4.16_220.1836n		M+H-H2O, M+ACN+H, M+H	C15H24O	39	0	4.02821	99.5573	100 - 16.5 - 1.49	http://nonlinear.com/redirect/outbound?p=hmdb&param=HMDB38119	220.184	203.18	1	4.16172	0.0346339	x	x
HMDB38123	1,5-Epoxy-4(14)-salvialene	6.95576	4.16_220.1836n		M+H-H2O, M+ACN+H, M+H	C15H24O	39	0	4.02821	99.5573	100 - 16.5 - 1.49	http://nonlinear.com/redirect/outbound?p=hmdb&param=HMDB38123	220.184	203.18	1	4.16172	0.0346339	x	x
HMDB38134	Bisabolene oxide	6.95576	4.16_220.1836n		M+H-H2O, M+ACN+H, M+H	C15H24O	39	0	4.02821	99.5573	100 - 16.5 - 1.49	http://nonlinear.com/redirect/outbound?p=hmdb&param=HMDB38134	220.184	203.18	1	4.16172	0.0346339	x	x
HMDB38146	Calacone	6.95576	4.16_220.1836n		M+H-H2O, M+ACN+H, M+H	C15H24O	39	0.0823	4.02821	99.5573	100 - 16.5 - 1.49	http://nonlinear.com/redirect/outbound?p=hmdb&param=HMDB38146	220.184	203.18	1	4.16172	0.0346339	x	x
HMDB38160	7(14)-Isodaucen-10-one	6.95576	4.16_220.1836n		M+H-H2O, M+ACN+H, M+H	C15H24O	39	0	4.02821	99.5573	100 - 16.5 - 1.49	http://nonlinear.com/redirect/outbound?p=hmdb&param=HMDB38160	220.184	203.18	1	4.16172	0.0346339	x	x
HMDB38193	Isoshyobunone	6.95576	4.16_220.1836n		M+H-H2O, M+ACN+H, M+H	C15H24O	39	0	4.02821	99.5573	100 - 16.5 - 1.49	http://nonlinear.com/redirect/outbound?p=hmdb&param=HMDB38193	220.184	203.18	1	4.16172	0.0346339	x	x
HMDB38208	Humuladienone	6.95576	4.16_220.1836n		M+H-H2O, M+ACN+H, M+H	C15H24O	39	0	4.02821	99.5573	100 - 16.5 - 1.49	http://nonlinear.com/redirect/outbound?p=hmdb&param=HMDB38208	220.184	203.18	1	4.16172	0.0346339	x	x
HMDB38209	Humulene epoxide I	6.95576	4.16_220.1836n		M+H-H2O, M+ACN+H, M+H	C15H24O	39	0	4.02821	99.5573	100 - 16.5 - 1.49	http://nonlinear.com/redirect/outbound?p=hmdb&param=HMDB38209	220.184	203.18	1	4.16172	0.0346339	x	x
HMDB38210	Humulene epoxide II	6.95576	4.16_220.1836n		M+H-H2O, M+ACN+H, M+H	C15H24O	39	0	4.02821	99.5573	100 - 16.5 - 1.49	http://nonlinear.com/redirect/outbound?p=hmdb&param=HMDB38210	220.184	203.18	1	4.16172	0.0346339	x	x
HMDB38211	Humulenol I	6.95576	4.16_220.1836n		M+H-H2O, M+ACN+H, M+H	C15H24O	39	0	4.02821	99.5573	100 - 16.5 - 1.49	http://nonlinear.com/redirect/outbound?p=hmdb&param=HMDB38211	220.184	203.18	1	4.16172	0.0346339	x	x
HMDB38212	Humulenol II	6.95576	4.16_220.1836n		M+H-H2O, M+ACN+H, M+H	C15H24O	39	0	4.02821	99.5573	100 - 16.5 - 1.49	http://nonlinear.com/redirect/outbound?p=hmdb&param=HMDB38212	220.184	203.18	1	4.16172	0.0346339	x	x
HMDB38512	Bisacurol	6.95576	4.16_220.1836n		M+H-H2O, M+ACN+H, M+H	C15H24O	39	0	4.02821	99.5573	100 - 16.5 - 1.49	http://nonlinear.com/redirect/outbound?p=hmdb&param=HMDB38512	220.184	203.18	1	4.16172	0.0346339	x	x
HMDB38982	4-Nonylphenol	6.95576	4.16_220.1836n		M+H-H2O, M+ACN+H, M+H	C15H24O	39	0.0879	4.02821	99.5573	100 - 16.5 - 1.49	http://nonlinear.com/redirect/outbound?p=hmdb&param=HMDB38982	220.184	203.18	1	4.16172	0.0346339	x	x
HMDB39532	(6Z,9Z,12Z)-6,9,12-Pentadecatrien-2-one	6.95576	4.16_220.1836n		M+H-H2O, M+ACN+H, M+H	C15H24O	39	0.0183	4.02821	99.5573	100 - 16.5 - 1.49	http://nonlinear.com/redirect/outbound?p=hmdb&param=HMDB39532	220.184	203.18	1	4.16172	0.0346339	x	x
HMDB39711	Aromadendrene epoxide	6.95576	4.16_220.1836n		M+H-H2O, M+ACN+H, M+H	C15H24O	39	0.0823	4.02821	99.5573	100 - 16.5 - 1.49	http://nonlinear.com/redirect/outbound?p=hmdb&param=HMDB39711	220.184	203.18	1	4.16172	0.0346339	x	x
HMDB40763	Italicene ether	6.95576	4.16_220.1836n		M+H-H2O, M+ACN+H, M+H	C15H24O	39	0	4.02821	99.5573	100 - 16.5 - 1.49	http://nonlinear.com/redirect/outbound?p=hmdb&param=HMDB40763	220.184	203.18	1	4.16172	0.0346339	x	x
HMDB04215	3,3',4'5-Tetrahydroxystilbene	6.94263	8.04_283.0372m/z		M+K	C14H12O4	38	0	1.86015	92.0446	100 - 15.4 - 1.93 - 0.176	http://nonlinear.com/redirect/outbound?p=hmdb&param=HMDB04215		283.037	1	8.04328	0.00563692	x
HMDB30595	Suberenone	6.94263	8.04_283.0372m/z	*	M+K	C14H12O4	38	0	1.86015	92.0446	100 - 15.4 - 1.93 - 0.176	http://nonlinear.com/redirect/outbound?p=hmdb&param=HMDB30595		283.037	1	8.04328	0.00563692	x
HMDB30946	(2E,11Z)-Wyerone acid	6.94263	8.04_283.0372m/z		M+K	C14H12O4	38	0	1.86015	92.0446	100 - 15.4 - 1.93 - 0.176	http://nonlinear.com/redirect/outbound?p=hmdb&param=HMDB30946		283.037	1	8.04328	0.00563692	x
HMDB33735	Graveolone	6.94263	8.04_283.0372m/z		M+K	C14H12O4	38	0	1.86015	92.0446	100 - 15.4 - 1.93 - 0.176	http://nonlinear.com/redirect/outbound?p=hmdb&param=HMDB33735		283.037	1	8.04328	0.00563692	x
HMDB39430	9,10-Dihydro-2,3,5,7-Phenanthrenetetrol	6.94263	8.04_283.0372m/z		M+K	C14H12O4	38	0	1.86015	92.0446	100 - 15.4 - 1.93 - 0.176	http://nonlinear.com/redirect/outbound?p=hmdb&param=HMDB39430		283.037	1	8.04328	0.00563692	x
HMDB40876	(R)-Apiumetin	6.94263	8.04_283.0372m/z		M+K	C14H12O4	38	0	1.86015	92.0446	100 - 15.4 - 1.93 - 0.176	http://nonlinear.com/redirect/outbound?p=hmdb&param=HMDB40876		283.037	1	8.04328	0.00563692	x
HMDB41016	Eriobofuran	6.94263	8.04_283.0372m/z		M+K	C14H12O4	38	0	1.86015	92.0446	100 - 15.4 - 1.93 - 0.176	http://nonlinear.com/redirect/outbound?p=hmdb&param=HMDB41016		283.037	1	8.04328	0.00563692	x
HMDB15220	Iloprost	6.92742	5.67_479.2789m/z		M+H	C30H38O5	51.6	61.8	-0.604612	97.0999	100 - 33.1 - 6.32 - 0.886	http://nonlinear.com/redirect/outbound?p=hmdb&param=HMDB15220		479.279	1	5.66672	0.011534	x	x
HMDB35381	Ganoderenic acid A	6.92742	5.67_479.2789m/z		M+H-2H2O	C30H42O7	53.9	73.1	-0.562256	97.1485	100 - 33.2 - 6.77 - 1.03 - 0.127	http://nonlinear.com/redirect/outbound?p=hmdb&param=HMDB35381		479.279	1	5.66672	0.011534	x	x
HMDB35627	Ganoderic acid C1	6.92742	5.67_479.2789m/z		M+H-2H2O	C30H42O7	53.9	72.8	-0.562256	97.1485	100 - 33.2 - 6.77 - 1.03 - 0.127	http://nonlinear.com/redirect/outbound?p=hmdb&param=HMDB35627		479.279	1	5.66672	0.011534	x	x
HMDB35709	Ganoderenic acid B	6.92742	5.67_479.2789m/z		M+H-2H2O	C30H42O7	53.9	73.1	-0.562256	97.1485	100 - 33.2 - 6.77 - 1.03 - 0.127	http://nonlinear.com/redirect/outbound?p=hmdb&param=HMDB35709		479.279	1	5.66672	0.011534	x	x
HMDB35742	Absinthin	6.92742	5.67_479.2789m/z		M+H-H2O	C30H40O6	53.9	73.2	-0.582673	97.0908	100 - 33.1 - 6.55 - 0.958 - 0.113	http://nonlinear.com/redirect/outbound?p=hmdb&param=HMDB35742		479.279	1	5.66672	0.011534	x	x
HMDB36308	Ganoderic acid xi	6.92742	5.67_479.2789m/z		M+H-2H2O	C30H42O7	53.9	72.8	-0.562256	97.1485	100 - 33.2 - 6.77 - 1.03 - 0.127	http://nonlinear.com/redirect/outbound?p=hmdb&param=HMDB36308		479.279	1	5.66672	0.011534	x	x
HMDB36403	Ganosporelactone B	6.92742	5.67_479.2789m/z		M+H-2H2O	C30H42O7	53.9	73	-0.562256	97.1485	100 - 33.2 - 6.77 - 1.03 - 0.127	http://nonlinear.com/redirect/outbound?p=hmdb&param=HMDB36403		479.279	1	5.66672	0.011534	x	x
HMDB36415	Anabsinthin	6.92742	5.67_479.2789m/z	*	M+H-H2O	C30H40O6	53.9	73.2	-0.582673	97.0908	100 - 33.1 - 6.55 - 0.958 - 0.113	http://nonlinear.com/redirect/outbound?p=hmdb&param=HMDB36415		479.279	1	5.66672	0.011534	x	x
HMDB39641	Ganoderic acid J	6.92742	5.67_479.2789m/z		M+H-2H2O	C30H42O7	53.9	72.8	-0.562256	97.1485	100 - 33.2 - 6.77 - 1.03 - 0.127	http://nonlinear.com/redirect/outbound?p=hmdb&param=HMDB39641		479.279	1	5.66672	0.011534	x	x
HMDB39649	Ganoderic acid V1	6.92742	5.67_479.2789m/z		M+H-2H2O	C30H42O7	51.7	61.8	-0.562256	97.1485	100 - 33.2 - 6.77 - 1.03 - 0.127	http://nonlinear.com/redirect/outbound?p=hmdb&param=HMDB39649		479.279	1	5.66672	0.011534	x	x
LMGP04050036	PG(17:1(9Z)/0:0)	6.92742	5.67_479.2789m/z		M+H-H2O	C23H45O9P	49.8	61.8	4.19154	91.8502	100 - 25.7 - 5.03 - 0.726	http://www.lipidmaps.org/data/LMSDRecord.php?LMID=LMGP04050036		479.279	1	5.66672	0.011534	x	x
HMDB11745	N-Acetyl-L-methionine	6.86428	4.10_233.0950m/z		M+ACN+H	C7H13NO3S	37.4	0	-2.38753	89.9472	100 - 9 - 5.5 - 0.434	http://nonlinear.com/redirect/outbound?p=hmdb&param=HMDB11745		233.095	1	4.09742	0.00951494	x
HMDB28983	Methionyl-Threonine	6.86428	4.10_233.0950m/z		M+H-H2O	C9H18N2O4S	37.9	0	-1.82396	91.6333	100 - 11.6 - 5.96 - 0.604	http://nonlinear.com/redirect/outbound?p=hmdb&param=HMDB28983		233.095	1	4.09742	0.00951494	x
HMDB29067	Threoninyl-Methionine	6.86428	4.10_233.0950m/z		M+H-H2O	C9H18N2O4S	37.9	0	-1.82396	91.6333	100 - 11.6 - 5.96 - 0.604	http://nonlinear.com/redirect/outbound?p=hmdb&param=HMDB29067		233.095	1	4.09742	0.00951494	x
HMDB32056	Eugenyl benzoate	6.86428	4.10_233.0950m/z	*	M+H-2H2O	C17H16O3	38.7	3.19	-4.13183	95.1296	100 - 18.7 - 2.26 - 0.206	http://nonlinear.com/redirect/outbound?p=hmdb&param=HMDB32056		233.095	1	4.09742	0.00951494	x
HMDB31125	Glycerol trihexanoate	6.55146	4.10_386.2674n		M+H-2H2O, M+Na, M+H	C21H38O6	38.7	0	1.50548	95.4195	100 - 23.4 - 3.84 - 0.473	http://nonlinear.com/redirect/outbound?p=hmdb&param=HMDB31125	386.267	351.254	1	4.09742	0.0031753	x	x
HMDB36015	Mangalkanyl glucoside	6.55146	4.10_386.2674n		M+H-2H2O, M+Na, M+H	C21H38O6	38.7	0	1.50548	95.4195	100 - 23.4 - 3.84 - 0.473	http://nonlinear.com/redirect/outbound?p=hmdb&param=HMDB36015	386.267	351.254	1	4.09742	0.0031753	x	x
HMDB38018	Cryptomeridiol 11-rhamnoside	6.55146	4.10_386.2674n	*	M+H-2H2O, M+Na, M+H	C21H38O6	38.8	0.423	1.50548	95.4195	100 - 23.4 - 3.84 - 0.473	http://nonlinear.com/redirect/outbound?p=hmdb&param=HMDB38018	386.267	351.254	1	4.09742	0.0031753	x	x
HMDB06627	Sialyl Lex tetra	6.40821	3.53_947.3325m/z		M+H-2H2O	C37H62N2O28	32.5	0	-2.59435	65.5559	100 - 42.5 - 14.6 - 3.64 - 0.784 - 0.145	http://nonlinear.com/redirect/outbound?p=hmdb&param=HMDB06627		947.333	1	3.52735	0.0292921	x	x
HMDB06633	Sialyl Lea tetra	6.40821	3.53_947.3325m/z	*	M+H-2H2O	C37H62N2O28	32.5	0	-2.59435	65.5559	100 - 42.5 - 14.6 - 3.64 - 0.784 - 0.145	http://nonlinear.com/redirect/outbound?p=hmdb&param=HMDB06633		947.333	1	3.52735	0.0292921	x	x
HMDB03409	Berberine	6.28995	6.50_375.0876m/z	*	M+K	C20H18NO4+	36.8	0	2.41302	86.8692	100 - 22.4 - 3.2 - 0.344	http://nonlinear.com/redirect/outbound?p=hmdb&param=HMDB03409		375.088	1	6.50312	0.0147413	x
HMDB29538	Neodiospyrin	6.28995	6.50_375.0876m/z		M+H	C22H14O6	36.2	0	3.30843	84.9711	100 - 24.2 - 4.03 - 0.503	http://nonlinear.com/redirect/outbound?p=hmdb&param=HMDB29538		375.088	1	6.50312	0.0147413	x
HMDB31785	Robenidine	6.28995	6.50_375.0876m/z		M+ACN+H	C15H13Cl2N5	29.7	0	-3.22517	52.4064	100 - 18.2 - 65.5 - 11.7 - 11.2 - 1.91 - 0.162	http://nonlinear.com/redirect/outbound?p=hmdb&param=HMDB31785		375.088	1	6.50312	0.0147413	x
HMDB39327	3-(4-Hydroxybenzoyl)epicatechin	6.28995	6.50_375.0876m/z		M+H-2H2O	C22H18O8	36.2	0	3.01785	84.5328	100 - 24.3 - 4.47 - 0.608	http://nonlinear.com/redirect/outbound?p=hmdb&param=HMDB39327		375.088	1	6.50312	0.0147413	x
HMDB06555	dIMP	6.14423	2.82_332.0511n	*	M+H, M+ACN+H	C10H13N4O7P	38.1	11.9	-3.11901	82.3435	100 - 12.7 - 2.18 - 0.209	http://nonlinear.com/redirect/outbound?p=hmdb&param=HMDB06555	332.051	333.058	1	2.82157	0.0188099	x
HMDB00785	N-Acetyl-7-O-acetylneuraminic acid	6.04116	9.15_334.1140m/z		M+H-H2O	C13H21NO10	37.3	0	2.01912	88.8697	100 - 15 - 3.11 - 0.354	http://nonlinear.com/redirect/outbound?p=hmdb&param=HMDB00785		334.114	1	9.14682	0.00258936	x
HMDB00794	N-Acetyl-9-O-acetylneuraminic acid	6.04116	9.15_334.1140m/z	*	M+H-H2O	C13H21NO10	37.3	0.195	2.01912	88.8697	100 - 15 - 3.11 - 0.354	http://nonlinear.com/redirect/outbound?p=hmdb&param=HMDB00794		334.114	1	9.14682	0.00258936	x
HMDB00796	N-Acetyl-4-O-acetylneuraminic acid	6.04116	9.15_334.1140m/z		M+H-H2O	C13H21NO10	37.3	0.191	2.01912	88.8697	100 - 15 - 3.11 - 0.354	http://nonlinear.com/redirect/outbound?p=hmdb&param=HMDB00796		334.114	1	9.14682	0.00258936	x
HMDB05814	Testosterone enanthate	5.90256	3.69_423.2866m/z	*	M+Na	C26H40O3	37.3	0	-0.865309	87.3231	100 - 28.7 - 4.58 - 0.528	http://nonlinear.com/redirect/outbound?p=hmdb&param=HMDB05814		423.287	1	3.69165	0.0133104	x
HMDB11142	DHAP(18:0e)	5.90256	3.69_423.2866m/z		M+H	C21H43O6P	36.6	0	-0.906314	84.1991	100 - 23.4 - 3.86 - 0.475	http://nonlinear.com/redirect/outbound?p=hmdb&param=HMDB11142		423.287	1	3.69165	0.0133104	x
HMDB36344	Tetrahydropersin	5.90256	3.69_423.2866m/z		M+K	C23H44O4	36.8	0	-1.29716	85.5899	100 - 25.5 - 3.95 - 0.454	http://nonlinear.com/redirect/outbound?p=hmdb&param=HMDB36344		423.287	1	3.69165	0.0133104	x
HMDB40092	2-Heptyl-4,5-dimethylthiazole	5.90256	3.69_423.2866m/z		2M+H	C12H21NS	35.2	0	0.951153	77.0786	100 - 14.4 - 5.48 - 0.653	http://nonlinear.com/redirect/outbound?p=hmdb&param=HMDB40092		423.287	1	3.69165	0.0133104	x
HMDB40113	4-Ethyl-2-heptylthiazole	5.90256	3.69_423.2866m/z		2M+H	C12H21NS	35.2	0	0.951153	77.0786	100 - 14.4 - 5.48 - 0.653	http://nonlinear.com/redirect/outbound?p=hmdb&param=HMDB40113		423.287	1	3.69165	0.0133104	x
HMDB28743	Asparaginyl-Tyrosine	5.79627	5.77_337.1498m/z		M+ACN+H	C13H17N3O5	34.2	0	-2.83742	74.4128	100 - 15.5 - 2.16 - 0.21	http://nonlinear.com/redirect/outbound?p=hmdb&param=HMDB28743		337.15	1	5.76622	0.00045896	x	x
HMDB28764	Aspartyl-Tryptophan	5.79627	5.77_337.1498m/z		M+NH4	C15H17N3O5	34.6	0	-2.62402	76.0281	100 - 17.7 - 2.51 - 0.259	http://nonlinear.com/redirect/outbound?p=hmdb&param=HMDB28764		337.15	1	5.76622	0.00045896	x	x
HMDB29079	Tryptophyl-Aspartate	5.79627	5.77_337.1498m/z		M+NH4	C15H17N3O5	34.6	0	-2.62402	76.0281	100 - 17.7 - 2.51 - 0.259	http://nonlinear.com/redirect/outbound?p=hmdb&param=HMDB29079		337.15	1	5.76622	0.00045896	x	x
HMDB29100	Tyrosyl-Asparagine	5.79627	5.77_337.1498m/z		M+ACN+H	C13H17N3O5	34.2	0	-2.83742	74.4128	100 - 15.5 - 2.16 - 0.21	http://nonlinear.com/redirect/outbound?p=hmdb&param=HMDB29100		337.15	1	5.76622	0.00045896	x	x
HMDB41513	Isopropyl apiosylglucoside	5.79627	5.77_337.1498m/z	*	M+H-H2O	C14H26O10	34.7	0	1.41193	75.3687	100 - 15.8 - 3.22 - 0.378	http://nonlinear.com/redirect/outbound?p=hmdb&param=HMDB41513		337.15	1	5.76622	0.00045896	x	x
HMDB00782	Octadecanedioic acid	5.38284	5.77_279.2328m/z		M+H-2H2O	C18H34O4	35.5	0	3.07997	81.2954	100 - 20 - 2.72 - 0.277	http://nonlinear.com/redirect/outbound?p=hmdb&param=HMDB00782		279.233	1	5.76622	0.00239732	x
HMDB01388	Alpha-Linolenic acid	5.38284	5.77_279.2328m/z		M+H	C18H30O2	35.5	0	3.47871	81.7222	100 - 19.9 - 2.28 - 0.193	http://nonlinear.com/redirect/outbound?p=hmdb&param=HMDB01388		279.233	1	5.76622	0.00239732	x
HMDB03073	Gamma-Linolenic acid	5.38284	5.77_279.2328m/z		M+H	C18H30O2	35.5	0	3.47871	81.7222	100 - 19.9 - 2.28 - 0.193	http://nonlinear.com/redirect/outbound?p=hmdb&param=HMDB03073		279.233	1	5.76622	0.00239732	x
HMDB04667	13S-hydroxyoctadecadienoic acid	5.38284	5.77_279.2328m/z		M+H-H2O	C18H32O3	35.5	0	3.2672	81.5084	100 - 20 - 2.5 - 0.235	http://nonlinear.com/redirect/outbound?p=hmdb&param=HMDB04667		279.233	1	5.76622	0.00239732	x
HMDB04670	Alpha-dimorphecolic	5.38284	5.77_279.2328m/z		M+H-H2O	C18H32O3	35.5	0	3.2672	81.5084	100 - 20 - 2.5 - 0.235	http://nonlinear.com/redirect/outbound?p=hmdb&param=HMDB04670		279.233	1	5.76622	0.00239732	x
HMDB04701	9,10-Epoxyoctadecenoic acid	5.38284	5.77_279.2328m/z		M+H-H2O	C18H32O3	35.5	0	3.2672	81.5084	100 - 20 - 2.5 - 0.235	http://nonlinear.com/redirect/outbound?p=hmdb&param=HMDB04701		279.233	1	5.76622	0.00239732	x
HMDB04702	12,13-EpOME	5.38284	5.77_279.2328m/z		M+H-H2O	C18H32O3	35.5	0	3.2672	81.5084	100 - 20 - 2.5 - 0.235	http://nonlinear.com/redirect/outbound?p=hmdb&param=HMDB04702		279.233	1	5.76622	0.00239732	x
HMDB04704	9,10-DHOME	5.38284	5.77_279.2328m/z		M+H-2H2O	C18H34O4	35.5	0	3.07997	81.2954	100 - 20 - 2.72 - 0.277	http://nonlinear.com/redirect/outbound?p=hmdb&param=HMDB04704		279.233	1	5.76622	0.00239732	x
HMDB04705	12,13-DHOME	5.38284	5.77_279.2328m/z		M+H-2H2O	C18H34O4	35.5	0	3.07997	81.2954	100 - 20 - 2.72 - 0.277	http://nonlinear.com/redirect/outbound?p=hmdb&param=HMDB04705		279.233	1	5.76622	0.00239732	x
HMDB10223	9-HODE	5.38284	5.77_279.2328m/z		M+H-H2O	C18H32O3	35.5	0	3.2672	81.5084	100 - 20 - 2.5 - 0.235	http://nonlinear.com/redirect/outbound?p=hmdb&param=HMDB10223		279.233	1	5.76622	0.00239732	x
HMDB29796	(Z)-13-Oxo-9-octadecenoic acid	5.38284	5.77_279.2328m/z		M+H-H2O	C18H32O3	35.5	0	3.2672	81.5084	100 - 20 - 2.5 - 0.235	http://nonlinear.com/redirect/outbound?p=hmdb&param=HMDB29796		279.233	1	5.76622	0.00239732	x
HMDB29978	Avenoleic acid	5.38284	5.77_279.2328m/z	*	M+H-H2O	C18H32O3	35.5	0	3.2672	81.5084	100 - 20 - 2.5 - 0.235	http://nonlinear.com/redirect/outbound?p=hmdb&param=HMDB29978		279.233	1	5.76622	0.00239732	x
HMDB29998	12-Hydroxy-8,10-octadecadienoic acid	5.38284	5.77_279.2328m/z		M+H-H2O	C18H32O3	35.5	0	3.2672	81.5084	100 - 20 - 2.5 - 0.235	http://nonlinear.com/redirect/outbound?p=hmdb&param=HMDB29998		279.233	1	5.76622	0.00239732	x
HMDB30962	Calendic acid	5.38284	5.77_279.2328m/z		M+H	C18H30O2	35.5	0	3.47871	81.7222	100 - 19.9 - 2.28 - 0.193	http://nonlinear.com/redirect/outbound?p=hmdb&param=HMDB30962		279.233	1	5.76622	0.00239732	x
HMDB30963	Punicic acid	5.38284	5.77_279.2328m/z		M+H	C18H30O2	35.5	0	3.47871	81.7222	100 - 19.9 - 2.28 - 0.193	http://nonlinear.com/redirect/outbound?p=hmdb&param=HMDB30963		279.233	1	5.76622	0.00239732	x
HMDB30964	Linolenelaidic acid	5.38284	5.77_279.2328m/z		M+H	C18H30O2	35.5	0	3.47871	81.7222	100 - 19.9 - 2.28 - 0.193	http://nonlinear.com/redirect/outbound?p=hmdb&param=HMDB30964		279.233	1	5.76622	0.00239732	x
HMDB31679	(9xi,10xi,12xi)-9,10-Dihydroxy-12-octadecenoic acid	5.38284	5.77_279.2328m/z		M+H-2H2O	C18H34O4	35.5	0	3.07997	81.2954	100 - 20 - 2.72 - 0.277	http://nonlinear.com/redirect/outbound?p=hmdb&param=HMDB31679		279.233	1	5.76622	0.00239732	x
HMDB41220	Dibutyl decanedioate	5.38284	5.77_279.2328m/z		M+H-2H2O	C18H34O4	35.5	0	3.07997	81.2954	100 - 20 - 2.72 - 0.277	http://nonlinear.com/redirect/outbound?p=hmdb&param=HMDB41220		279.233	1	5.76622	0.00239732	x
HMDB40723	(-)-Gossypol	5.34449	6.50_582.2075m/z	*	M+ACN+Na	C30H30O8	31.9	0	-4.45765	64.5414	100 - 33.1 - 6.95 - 1.09 - 0.14	http://nonlinear.com/redirect/outbound?p=hmdb&param=HMDB40723		582.208	1	6.49598	0.0115376	x	x
HMDB29350	Geranyl 3-methylbutanoate	5.2427	4.24_221.1898m/z		M+H-H2O	C15H26O2	39	0	-0.910769	95.9736	100 - 16.6 - 1.7 - 0.13	http://nonlinear.com/redirect/outbound?p=hmdb&param=HMDB29350		221.19	1	4.24028	0.0165416	x
HMDB30428	Linalyl isovalerate	5.2427	4.24_221.1898m/z		M+H-H2O	C15H26O2	39	0	-0.910769	95.9736	100 - 16.6 - 1.7 - 0.13	http://nonlinear.com/redirect/outbound?p=hmdb&param=HMDB30428		221.19	1	4.24028	0.0165416	x
HMDB31383	(3S,4S,6R,7S)-1,10-Bisaboladiene-3,4-diol	5.2427	4.24_221.1898m/z		M+H-H2O	C15H26O2	39	0	-0.910769	95.9736	100 - 16.6 - 1.7 - 0.13	http://nonlinear.com/redirect/outbound?p=hmdb&param=HMDB31383		221.19	1	4.24028	0.0165416	x
HMDB31384	beta-Kessyl alcohol	5.2427	4.24_221.1898m/z		M+H-H2O	C15H26O2	39	0	-0.910769	95.9736	100 - 16.6 - 1.7 - 0.13	http://nonlinear.com/redirect/outbound?p=hmdb&param=HMDB31384		221.19	1	4.24028	0.0165416	x
HMDB32054	alpha-Terpinyl pentanoate	5.2427	4.24_221.1898m/z		M+H-H2O	C15H26O2	39	0	-0.910769	95.9736	100 - 16.6 - 1.7 - 0.13	http://nonlinear.com/redirect/outbound?p=hmdb&param=HMDB32054		221.19	1	4.24028	0.0165416	x
HMDB32209	Citronellyl trans-2-methyl-2-butenoate	5.2427	4.24_221.1898m/z		M+H-H2O	C15H26O2	39	0	-0.910769	95.9736	100 - 16.6 - 1.7 - 0.13	http://nonlinear.com/redirect/outbound?p=hmdb&param=HMDB32209		221.19	1	4.24028	0.0165416	x
HMDB32291	Geranyl 2-methylbutyrate	5.2427	4.24_221.1898m/z		M+H-H2O	C15H26O2	39	0	-0.910769	95.9736	100 - 16.6 - 1.7 - 0.13	http://nonlinear.com/redirect/outbound?p=hmdb&param=HMDB32291		221.19	1	4.24028	0.0165416	x
HMDB32343	Isobornyl 2-methylbutyrate	5.2427	4.24_221.1898m/z		M+H-H2O	C15H26O2	39	0	-0.910769	95.9736	100 - 16.6 - 1.7 - 0.13	http://nonlinear.com/redirect/outbound?p=hmdb&param=HMDB32343		221.19	1	4.24028	0.0165416	x
HMDB33228	Guaidiol	5.2427	4.24_221.1898m/z		M+H-H2O	C15H26O2	39	0	-0.910769	95.9736	100 - 16.6 - 1.7 - 0.13	http://nonlinear.com/redirect/outbound?p=hmdb&param=HMDB33228		221.19	1	4.24028	0.0165416	x
HMDB34673	Calamendiol	5.2427	4.24_221.1898m/z		M+H-H2O	C15H26O2	39	0	-0.910769	95.9736	100 - 16.6 - 1.7 - 0.13	http://nonlinear.com/redirect/outbound?p=hmdb&param=HMDB34673		221.19	1	4.24028	0.0165416	x
HMDB35287	Daucol	5.2427	4.24_221.1898m/z		M+H-H2O	C15H26O2	39	0	-0.910769	95.9736	100 - 16.6 - 1.7 - 0.13	http://nonlinear.com/redirect/outbound?p=hmdb&param=HMDB35287		221.19	1	4.24028	0.0165416	x
HMDB35887	Germacrenone	5.2427	4.24_221.1898m/z		M+H-H2O	C15H26O2	39	0	-0.910769	95.9736	100 - 16.6 - 1.7 - 0.13	http://nonlinear.com/redirect/outbound?p=hmdb&param=HMDB35887		221.19	1	4.24028	0.0165416	x
HMDB36032	3beta-7-Drimene-3,11-diol	5.2427	4.24_221.1898m/z		M+H-H2O	C15H26O2	39	0	-0.910769	95.9736	100 - 16.6 - 1.7 - 0.13	http://nonlinear.com/redirect/outbound?p=hmdb&param=HMDB36032		221.19	1	4.24028	0.0165416	x
HMDB36730	Tricyclohumuladiol	5.2427	4.24_221.1898m/z		M+H-H2O	C15H26O2	39	0	-0.910769	95.9736	100 - 16.6 - 1.7 - 0.13	http://nonlinear.com/redirect/outbound?p=hmdb&param=HMDB36730		221.19	1	4.24028	0.0165416	x
HMDB36880	1,6,9-Farnesatriene-3,11-diol	5.2427	4.24_221.1898m/z		M+H-H2O	C15H26O2	39	0	-0.910769	95.9736	100 - 16.6 - 1.7 - 0.13	http://nonlinear.com/redirect/outbound?p=hmdb&param=HMDB36880		221.19	1	4.24028	0.0165416	x
HMDB37195	2-Propenyl cyclohexanehexanoate	5.2427	4.24_221.1898m/z		M+H-H2O	C15H26O2	39	0	-0.910769	95.9736	100 - 16.6 - 1.7 - 0.13	http://nonlinear.com/redirect/outbound?p=hmdb&param=HMDB37195		221.19	1	4.24028	0.0165416	x
HMDB37279	2,10-Bisaboladiene-1,4-diol	5.2427	4.24_221.1898m/z		M+H-H2O	C15H26O2	39	0	-0.910769	95.9736	100 - 16.6 - 1.7 - 0.13	http://nonlinear.com/redirect/outbound?p=hmdb&param=HMDB37279		221.19	1	4.24028	0.0165416	x
HMDB37284	5(1->10)-Abeo-1,12-patchoulanediol	5.2427	4.24_221.1898m/z		M+H-H2O	C15H26O2	39	0	-0.910769	95.9736	100 - 16.6 - 1.7 - 0.13	http://nonlinear.com/redirect/outbound?p=hmdb&param=HMDB37284		221.19	1	4.24028	0.0165416	x
HMDB38136	Curcumadiol	5.2427	4.24_221.1898m/z		M+H-H2O	C15H26O2	39	0	-0.910769	95.9736	100 - 16.6 - 1.7 - 0.13	http://nonlinear.com/redirect/outbound?p=hmdb&param=HMDB38136		221.19	1	4.24028	0.0165416	x
HMDB38138	alpha-Bisabolol oxide C	5.2427	4.24_221.1898m/z		M+H-H2O	C15H26O2	39	0	-0.910769	95.9736	100 - 16.6 - 1.7 - 0.13	http://nonlinear.com/redirect/outbound?p=hmdb&param=HMDB38138		221.19	1	4.24028	0.0165416	x
HMDB38196	alpha-Bisabolol oxide A	5.2427	4.24_221.1898m/z		M+H-H2O	C15H26O2	39	0	-0.910769	95.9736	100 - 16.6 - 1.7 - 0.13	http://nonlinear.com/redirect/outbound?p=hmdb&param=HMDB38196		221.19	1	4.24028	0.0165416	x
HMDB38197	alpha-Bisabolol oxide B	5.2427	4.24_221.1898m/z		M+H-H2O	C15H26O2	39	0	-0.910769	95.9736	100 - 16.6 - 1.7 - 0.13	http://nonlinear.com/redirect/outbound?p=hmdb&param=HMDB38197		221.19	1	4.24028	0.0165416	x
HMDB38247	Bornyl valerate	5.2427	4.24_221.1898m/z		M+H-H2O	C15H26O2	39	0	-0.910769	95.9736	100 - 16.6 - 1.7 - 0.13	http://nonlinear.com/redirect/outbound?p=hmdb&param=HMDB38247		221.19	1	4.24028	0.0165416	x
HMDB38248	Bornyl isovalerate	5.2427	4.24_221.1898m/z		M+H-H2O	C15H26O2	39	0	-0.910769	95.9736	100 - 16.6 - 1.7 - 0.13	http://nonlinear.com/redirect/outbound?p=hmdb&param=HMDB38248		221.19	1	4.24028	0.0165416	x
HMDB38250	Isobornyl isovalerate	5.2427	4.24_221.1898m/z		M+H-H2O	C15H26O2	39	0	-0.910769	95.9736	100 - 16.6 - 1.7 - 0.13	http://nonlinear.com/redirect/outbound?p=hmdb&param=HMDB38250		221.19	1	4.24028	0.0165416	x
HMDB39130	Methyl (Z,Z)-5,8-tetradecadienoate	5.2427	4.24_221.1898m/z		M+H-H2O	C15H26O2	39	0	-0.910769	95.9736	100 - 16.6 - 1.7 - 0.13	http://nonlinear.com/redirect/outbound?p=hmdb&param=HMDB39130		221.19	1	4.24028	0.0165416	x
HMDB39745	(2E,6E,9xi)-Farnesol	5.2427	4.24_221.1898m/z		M+H-H2O	C15H26O2	39	0	-0.910769	95.9736	100 - 16.6 - 1.7 - 0.13	http://nonlinear.com/redirect/outbound?p=hmdb&param=HMDB39745		221.19	1	4.24028	0.0165416	x
HMDB40273	Terpenyl isovalerate	5.2427	4.24_221.1898m/z		M+H-H2O	C15H26O2	39	0	-0.910769	95.9736	100 - 16.6 - 1.7 - 0.13	http://nonlinear.com/redirect/outbound?p=hmdb&param=HMDB40273		221.19	1	4.24028	0.0165416	x
HMDB40281	Geranyl valerate	5.2427	4.24_221.1898m/z		M+H-H2O	C15H26O2	39	0	-0.910769	95.9736	100 - 16.6 - 1.7 - 0.13	http://nonlinear.com/redirect/outbound?p=hmdb&param=HMDB40281		221.19	1	4.24028	0.0165416	x
HMDB40904	Ipomeatetrahydrofuran	5.2427	4.24_221.1898m/z		M+H-2H2O	C15H28O3	39	0	-0.84672	95.826	100 - 16.7 - 1.92 - 0.166	http://nonlinear.com/redirect/outbound?p=hmdb&param=HMDB40904		221.19	1	4.24028	0.0165416	x
HMDB41589	alpha-Kessyl alcohol	5.2427	4.24_221.1898m/z		M+H-H2O	C15H26O2	39	0	-0.910769	95.9736	100 - 16.6 - 1.7 - 0.13	http://nonlinear.com/redirect/outbound?p=hmdb&param=HMDB41589		221.19	1	4.24028	0.0165416	x
HMDB31846	Geranylacetone	5.20845	3.85_194.1673n		M+H-H2O, M+H	C13H22O	39.3	3.12	1.02383	94.6238	100 - 14.4 - 1.16	http://nonlinear.com/redirect/outbound?p=hmdb&param=HMDB31846	194.167	177.164	1	3.8481	0.00219512	x
HMDB32355	(+/-)-[R-(E)]-5-Isopropyl-8-methylnona-6,8-dien-2-one	5.20845	3.85_194.1673n		M+H-H2O, M+H	C13H22O	38.7	0	1.02383	94.6238	100 - 14.4 - 1.16	http://nonlinear.com/redirect/outbound?p=hmdb&param=HMDB32355	194.167	177.164	1	3.8481	0.00219512	x
HMDB32913	4-(2,6,6-Trimethyl-1-cyclohexen-1-yl)-2-butanone	5.20845	3.85_194.1673n		M+H-H2O, M+H	C13H22O	39.3	3.28	1.02383	94.6238	100 - 14.4 - 1.16	http://nonlinear.com/redirect/outbound?p=hmdb&param=HMDB32913	194.167	177.164	1	3.8481	0.00219512	x
HMDB36026	Octahydro-6-isopropyl-2(1H)-naphthalenone	5.20845	3.85_194.1673n		M+H-H2O, M+H	C13H22O	38.7	0	1.02383	94.6238	100 - 14.4 - 1.16	http://nonlinear.com/redirect/outbound?p=hmdb&param=HMDB36026	194.167	177.164	1	3.8481	0.00219512	x
HMDB36184	7,8-Dehydro-3,4-dihydro-beta-ionol	5.20845	3.85_194.1673n		M+H-H2O, M+H	C13H22O	38.7	0	1.02383	94.6238	100 - 14.4 - 1.16	http://nonlinear.com/redirect/outbound?p=hmdb&param=HMDB36184	194.167	177.164	1	3.8481	0.00219512	x
HMDB36820	beta-Ionol	5.20845	3.85_194.1673n		M+H-H2O, M+H	C13H22O	39.3	3.28	1.02383	94.6238	100 - 14.4 - 1.16	http://nonlinear.com/redirect/outbound?p=hmdb&param=HMDB36820	194.167	177.164	1	3.8481	0.00219512	x
HMDB36823	Theaspirane	5.20845	3.85_194.1673n		M+H-H2O, M+H	C13H22O	39.3	3.1	1.02383	94.6238	100 - 14.4 - 1.16	http://nonlinear.com/redirect/outbound?p=hmdb&param=HMDB36823	194.167	177.164	1	3.8481	0.00219512	x
HMDB38026	Dihydro-alpha-ionone	5.20845	3.85_194.1673n		M+H-H2O, M+H	C13H22O	39.3	3.1	1.02383	94.6238	100 - 14.4 - 1.16	http://nonlinear.com/redirect/outbound?p=hmdb&param=HMDB38026	194.167	177.164	1	3.8481	0.00219512	x
HMDB38216	5-Isopropyl-2-(2-methylpropyl)-2-cyclohexen-1-one	5.20845	3.85_194.1673n		M+H-H2O, M+H	C13H22O	38.7	0	1.02383	94.6238	100 - 14.4 - 1.16	http://nonlinear.com/redirect/outbound?p=hmdb&param=HMDB38216	194.167	177.164	1	3.8481	0.00219512	x
HMDB38731	4,7-Megastigmadien-9-ol	5.20845	3.85_194.1673n		M+H-H2O, M+H	C13H22O	39.3	3.1	1.02383	94.6238	100 - 14.4 - 1.16	http://nonlinear.com/redirect/outbound?p=hmdb&param=HMDB38731	194.167	177.164	1	3.8481	0.00219512	x
HMDB38897	(E)-2-(2-Octenyl)cyclopentanone	5.20845	3.85_194.1673n	*	M+H-H2O, M+H	C13H22O	39.4	3.43	1.02383	94.6238	100 - 14.4 - 1.16	http://nonlinear.com/redirect/outbound?p=hmdb&param=HMDB38897	194.167	177.164	1	3.8481	0.00219512	x
HMDB41629	(3S,6E)-Nerolidol	5.20845	3.85_194.1673n		M+H-H2O, M+H	C13H22O	38.7	0	1.02383	94.6238	100 - 14.4 - 1.16	http://nonlinear.com/redirect/outbound?p=hmdb&param=HMDB41629	194.167	177.164	1	3.8481	0.00219512	x
HMDB32692	Chinenoside VI	4.95082	3.35_463.2254m/z	*	M+H+Na	C44H70O19	31.4	0.137	3.5758	60.9387	100 - 49.1 - 15.7 - 3.77 - 0.745 - 0.127	http://nonlinear.com/redirect/outbound?p=hmdb&param=HMDB32692		463.225	2	3.34947	0.0339727	x
HMDB01124	Trehalose 6-phosphate	4.93416	0.78_422.0828n		M+H, M+K	C12H23O14P	35.2	0	0.612458	76.7924	100 - 13.8 - 3.76 - 0.43	http://nonlinear.com/redirect/outbound?p=hmdb&param=HMDB01124	422.083	423.09	1	0.775633	0.0423753	x
HMDB06789	Lactose 6-phosphate	4.93416	0.78_422.0828n	*	M+H, M+K	C12H23O14P	35.2	0	0.612458	76.7924	100 - 13.8 - 3.76 - 0.43	http://nonlinear.com/redirect/outbound?p=hmdb&param=HMDB06789	422.083	423.09	1	0.775633	0.0423753	x
HMDB05035	Ondansetron	4.85291	9.15_332.1171m/z		M+K	C18H19N3O	35.7	0	3.95157	83.0468	100 - 20.8 - 2.27 - 0.172	http://nonlinear.com/redirect/outbound?p=hmdb&param=HMDB05035		332.117	1	9.14682	0.0100416	x
HMDB15667	Sulfaphenazole	4.85291	9.15_332.1171m/z	*	M+NH4	C15H14N4O2S	35.9	0	-1.41205	80.9762	100 - 18.7 - 6.59 - 0.979 - 0.119	http://nonlinear.com/redirect/outbound?p=hmdb&param=HMDB15667		332.117	1	9.14682	0.0100416	x
HMDB33342	Mollicellin E	4.84574	3.36_446.0764n	*	M+H-H2O, M+H	C22H19ClO8	35.1	5.64	-1.10271	71.1503	100 - 24.3 - 36.4 - 8.38 - 1.5 - 0.201	http://nonlinear.com/redirect/outbound?p=hmdb&param=HMDB33342	446.076	429.073	1	3.36375	0.0157302	x	x
HMDB31186	N-Nitrosothialdine	4.79942	0.93_157.0252m/z	*	M+H-2H2O	C6H12N2OS2	37.7	0	-0.439519	88.9104	100 - 9 - 9.61 - 0.768 - 0.293	http://nonlinear.com/redirect/outbound?p=hmdb&param=HMDB31186		157.025	1	0.932783	0.0133922	x
HMDB34032	6-(2-Carboxyethyl)-7-hydroxy-2,2-dimethyl-4-chromanone glucoside	4.73347	3.30_465.1147m/z	*	M+K	C20H26O10	41.2	26.2	-2.41148	82.4901	100 - 22.3 - 4.43 - 0.618	http://nonlinear.com/redirect/outbound?p=hmdb&param=HMDB34032		465.115	1	3.29947	0.0479845	x
HMDB29772	Corchoionol C 9-glucoside	4.56484	5.35_205.0962m/z		M+H+Na	C19H30O8	37.4	0	4.95618	92.7043	100 - 21.2 - 3.78 - 0.484	http://nonlinear.com/redirect/outbound?p=hmdb&param=HMDB29772		205.096	2	5.35275	0.0140999	x
HMDB30370	Citroside A	4.56484	5.35_205.0962m/z		M+H+Na	C19H30O8	37.4	0	4.95618	92.7043	100 - 21.2 - 3.78 - 0.484	http://nonlinear.com/redirect/outbound?p=hmdb&param=HMDB30370		205.096	2	5.35275	0.0140999	x
HMDB35212	Sonchuionoside C	4.56484	5.35_205.0962m/z		M+H+Na	C19H30O8	37.7	1.53	4.95618	92.7043	100 - 21.2 - 3.78 - 0.484	http://nonlinear.com/redirect/outbound?p=hmdb&param=HMDB35212		205.096	2	5.35275	0.0140999	x
HMDB39084	3-O-Methylniveusin A	4.56484	5.35_205.0962m/z	*	M+2H	C21H28O8	37.9	0	-1.20448	90.7596	100 - 23.3 - 4.24 - 0.567	http://nonlinear.com/redirect/outbound?p=hmdb&param=HMDB39084		205.096	2	5.35275	0.0140999	x
HMDB15554	Alverine	4.41498	4.05_320.1775m/z	*	M+K	C20H27N	39.4	0	-0.196575	97.1562	100 - 22.3 - 2.37 - 0.16	http://nonlinear.com/redirect/outbound?p=hmdb&param=HMDB15554		320.177	1	4.04742	0.0498143	x
HMDB32373	3-Mercapto-2-methyl-1-butanol	4.30978	3.04_121.0684m/z		M+H	C5H12OS	38.3	0	1.74856	93.3935	100 - 6.38 - 4.9 - 0.268	http://nonlinear.com/redirect/outbound?p=hmdb&param=HMDB32373		121.068	1	3.0423	0.000303625	x
HMDB36149	3-Mercapto-3-methyl-1-butanol	4.30978	3.04_121.0684m/z		M+H	C5H12OS	38.3	0	1.74856	93.3935	100 - 6.38 - 4.9 - 0.268	http://nonlinear.com/redirect/outbound?p=hmdb&param=HMDB36149		121.068	1	3.0423	0.000303625	x
HMDB39781	xi-2-Mercapto-3-methyl-1-butanol	4.30978	3.04_121.0684m/z	*	M+H	C5H12OS	38.3	0	1.74856	93.3935	100 - 6.38 - 4.9 - 0.268	http://nonlinear.com/redirect/outbound?p=hmdb&param=HMDB39781		121.068	1	3.0423	0.000303625	x
HMDB41476	4-(Methylthio)-2-butanol	4.30978	3.04_121.0684m/z		M+H	C5H12OS	38.3	0	1.74856	93.3935	100 - 6.38 - 4.9 - 0.268	http://nonlinear.com/redirect/outbound?p=hmdb&param=HMDB41476		121.068	1	3.0423	0.000303625	x
HMDB41562	4-(Methylthio)-1-butanol	4.30978	3.04_121.0684m/z		M+H	C5H12OS	38.3	0	1.74856	93.3935	100 - 6.38 - 4.9 - 0.268	http://nonlinear.com/redirect/outbound?p=hmdb&param=HMDB41562		121.068	1	3.0423	0.000303625	x
HMDB41060	Dehydro-4-methoxycyclobrassinin	4.25238	10.31_285.0116m/z	*	M+Na	C12H10N2OS2	40.4	16.6	-4.17289	90.4758	100 - 15.5 - 10.4 - 1.41 - 0.359	http://nonlinear.com/redirect/outbound?p=hmdb&param=HMDB41060		285.012	1	10.3096	0.0193059	x
HMDB39880	1-Formylneogrifolin	4.24616	4.27_356.2356n	*	M+H-H2O, M+H	C23H32O3	51.8	70.4	1.40337	90.3811	100 - 25.4 - 3.7 - 0.395	http://nonlinear.com/redirect/outbound?p=hmdb&param=HMDB39880	356.236	339.232	1	4.26887	0.0337063	x
HMDB14546	Eszopiclone	3.99986	8.04_371.1030m/z		M+H-H2O	C17H17ClN6O3	43.2	39.7	3.11961	79.8907	100 - 20.9 - 34.7 - 6.94 - 0.881	http://nonlinear.com/redirect/outbound?p=hmdb&param=HMDB14546		371.103	1	8.04328	0.0139995	x
HMDB15329	Zopiclone	3.99986	8.04_371.1030m/z	*	M+H-H2O	C17H17ClN6O3	43.2	39.7	3.11961	79.8907	100 - 20.9 - 34.7 - 6.94 - 0.881	http://nonlinear.com/redirect/outbound?p=hmdb&param=HMDB15329		371.103	1	8.04328	0.0139995	x
HMDB33041	1-(1-Propenylthio)propyl propyl disulfide	3.94519	6.50_445.1211m/z		2M+H	C9H18S3	37.2	5.61	-0.703811	81.4121	100 - 12.3 - 14.3 - 1.59 - 0.759	http://nonlinear.com/redirect/outbound?p=hmdb&param=HMDB33041		445.121	1	6.49598	0.0179872	x
HMDB33072	(E)-1-Propenyl 1-(propylthio)propyl disulfide	3.94519	6.50_445.1211m/z		2M+H	C9H18S3	37.2	5.61	-0.703811	81.4121	100 - 12.3 - 14.3 - 1.59 - 0.759	http://nonlinear.com/redirect/outbound?p=hmdb&param=HMDB33072		445.121	1	6.49598	0.0179872	x
HMDB40243	2,2,4,4,6,6-Hexamethyl-1,3,5-trithiane	3.94519	6.50_445.1211m/z		2M+H	C9H18S3	37.2	5.61	-0.703811	81.4121	100 - 12.3 - 14.3 - 1.59 - 0.759	http://nonlinear.com/redirect/outbound?p=hmdb&param=HMDB40243		445.121	1	6.49598	0.0179872	x
HMDB40262	2,4,6-Triethyl-1,3,5-trithiane	3.94519	6.50_445.1211m/z	*	2M+H	C9H18S3	37.2	5.61	-0.703811	81.4121	100 - 12.3 - 14.3 - 1.59 - 0.759	http://nonlinear.com/redirect/outbound?p=hmdb&param=HMDB40262		445.121	1	6.49598	0.0179872	x
HMDB30928	Tridecanal	3.92023	4.41_221.1885m/z		M+Na	C13H26O	37.9	0	4.84606	94.9706	100 - 14.4 - 1.17	http://nonlinear.com/redirect/outbound?p=hmdb&param=HMDB30928		221.189	1	4.41103	0.0257382	x
HMDB34148	2-Tridecanone	3.92023	4.41_221.1885m/z	*	M+Na	C13H26O	37.9	0	4.84606	94.9706	100 - 14.4 - 1.17	http://nonlinear.com/redirect/outbound?p=hmdb&param=HMDB34148		221.189	1	4.41103	0.0257382	x
HMDB28808	Glutaminyl-Tryptophan	3.91096	5.76_333.1543m/z		M+H	C16H20N4O4	37.9	2.39	-4.4145	92.4539	100 - 19.1 - 2.56 - 0.256	http://nonlinear.com/redirect/outbound?p=hmdb&param=HMDB28808		333.154	1	5.75908	0.000144558	x
HMDB29081	Tryptophyl-Glutamine	3.91096	5.76_333.1543m/z		M+H	C16H20N4O4	37.9	2.39	-4.4145	92.4539	100 - 19.1 - 2.56 - 0.256	http://nonlinear.com/redirect/outbound?p=hmdb&param=HMDB29081		333.154	1	5.75908	0.000144558	x
HMDB29097	Tryptophyl-Gamma-glutamate	3.91096	5.76_333.1543m/z		M+H	C16H20N4O4	38	2.59	-4.4145	92.4539	100 - 19.1 - 2.56 - 0.256	http://nonlinear.com/redirect/outbound?p=hmdb&param=HMDB29097		333.154	1	5.75908	0.000144558	x
HMDB29160	Gamma-glutamyl-Tryptophan	3.91096	5.76_333.1543m/z		M+H	C16H20N4O4	38	2.59	-4.4145	92.4539	100 - 19.1 - 2.56 - 0.256	http://nonlinear.com/redirect/outbound?p=hmdb&param=HMDB29160		333.154	1	5.75908	0.000144558	x
HMDB29379	Sinapine	3.91096	5.76_333.1543m/z		M+Na	C16H24NO5+	38	0.0716	-1.30012	91.6463	100 - 18.1 - 2.58 - 0.269	http://nonlinear.com/redirect/outbound?p=hmdb&param=HMDB29379		333.154	1	5.75908	0.000144558	x
HMDB41255	(2S)-2-Butanol O-[b-D-Apiofuranosyl-(1->6)-b-D-glucopyranoside]	3.91096	5.76_333.1543m/z	*	M+H-2H2O	C15H28O10	38.4	2.48	-0.349982	90.0323	100 - 16.9 - 3.4 - 0.414	http://nonlinear.com/redirect/outbound?p=hmdb&param=HMDB41255		333.154	1	5.75908	0.000144558	x
HMDB39464	(E)-2-Propenyl [3-(2-propenylthio)-2-propenyl] sulfate	3.86263	0.78_501.0763m/z	*	2M+H	C9H14O4S2	35.5	1.77	4.62977	80.9055	100 - 11.6 - 10.5 - 1.1 - 0.377	http://nonlinear.com/redirect/outbound?p=hmdb&param=HMDB39464		501.076	1	0.782767	0.0124253	x
HMDB00592	Glucosamine 6-sulfate	3.76294	0.85_130.5258m/z		M+2H	C6H13NO8S	37.8	0	3.34365	93.0702	100 - 8.11 - 6.45 - 0.469 - 0.122	http://nonlinear.com/redirect/outbound?p=hmdb&param=HMDB00592		130.526	2	0.847067	0.0332465	x
HMDB01481	N-Sulfo-D-glucosamine	3.76294	0.85_130.5258m/z	*	M+2H	C6H13NO8S	37.8	0	3.34365	93.0702	100 - 8.11 - 6.45 - 0.469 - 0.122	http://nonlinear.com/redirect/outbound?p=hmdb&param=HMDB01481		130.526	2	0.847067	0.0332465	x
HMDB15223	Butenafine	3.53901	5.25_381.2315m/z		M+ACN+Na	C23H27N	38.5	0	4.24351	97.2016	100 - 25.6 - 3.13 - 0.244	http://nonlinear.com/redirect/outbound?p=hmdb&param=HMDB15223		381.231	1	5.25267	0.0350787	x
HMDB15434	Forasartan	3.53901	5.25_381.2315m/z	*	M+H-2H2O	C23H28N8	57.5	96.8	3.90578	95.1051	100 - 28.1 - 3.81 - 0.332	http://nonlinear.com/redirect/outbound?p=hmdb&param=HMDB15434		381.231	1	5.25267	0.0350787	x
HMDB01510	Bupropion	3.50869	2.79_240.1155m/z	*	M+H	C13H18ClNO	33.8	0	2.08117	71.247	100 - 14.7 - 33.2 - 4.76 - 0.388	http://nonlinear.com/redirect/outbound?p=hmdb&param=HMDB01510		240.115	1	2.78585	0.0274187	x
HMDB03249	Rutin	3.4477	8.03_610.1545n		M+H+Na, M+NH4, M+Na, M+K, M+H-H2O	C27H30O16	33.3	0	1.89539	68.6011	100 - 30.2 - 7.68 - 1.4 - 0.222	http://nonlinear.com/redirect/outbound?p=hmdb&param=HMDB03249	610.155	628.195	1	8.029	0.0256789	x	x
HMDB29258	Luteolin 6-C-glucoside 8-C-arabinoside	3.4477	8.03_610.1545n		M+H+Na, M+NH4, M+Na, M+K, M+H-H2O	C27H30O16	33.7	2.02	1.89539	68.6011	100 - 30.2 - 7.68 - 1.4 - 0.222	http://nonlinear.com/redirect/outbound?p=hmdb&param=HMDB29258	610.155	628.195	1	8.029	0.0256789	x	x
HMDB29478	Meloside L	3.4477	8.03_610.1545n		M+H+Na, M+NH4, M+Na, M+K, M+H-H2O	C27H30O16	33.7	2.02	1.89539	68.6011	100 - 30.2 - 7.68 - 1.4 - 0.222	http://nonlinear.com/redirect/outbound?p=hmdb&param=HMDB29478	610.155	628.195	1	8.029	0.0256789	x	x
HMDB29812	Quercetin 8-C-(2''-rhamnosylglucoside)	3.4477	8.03_610.1545n		M+H+Na, M+NH4, M+Na, M+K, M+H-H2O	C27H30O16	33.7	2.06	1.89539	68.6011	100 - 30.2 - 7.68 - 1.4 - 0.222	http://nonlinear.com/redirect/outbound?p=hmdb&param=HMDB29812	610.155	628.195	1	8.029	0.0256789	x	x
HMDB32908	Kaempferol 7-sophoroside	3.4477	8.03_610.1545n	*	M+H+Na, M+NH4, M+Na, M+K, M+H-H2O	C27H30O16	33.7	2.17	1.89539	68.6011	100 - 30.2 - 7.68 - 1.4 - 0.222	http://nonlinear.com/redirect/outbound?p=hmdb&param=HMDB32908	610.155	628.195	1	8.029	0.0256789	x	x
HMDB33824	Isoorientin 7-glucoside	3.4477	8.03_610.1545n		M+H+Na, M+NH4, M+Na, M+K, M+H-H2O	C27H30O16	33.7	2.02	1.89539	68.6011	100 - 30.2 - 7.68 - 1.4 - 0.222	http://nonlinear.com/redirect/outbound?p=hmdb&param=HMDB33824	610.155	628.195	1	8.029	0.0256789	x	x
HMDB37431	Allivicin	3.4477	8.03_610.1545n		M+H+Na, M+NH4, M+Na, M+K, M+H-H2O	C27H30O16	33.3	0	1.89539	68.6011	100 - 30.2 - 7.68 - 1.4 - 0.222	http://nonlinear.com/redirect/outbound?p=hmdb&param=HMDB37431	610.155	628.195	1	8.029	0.0256789	x	x
HMDB37433	Paeonoside	3.4477	8.03_610.1545n		M+H+Na, M+NH4, M+Na, M+K, M+H-H2O	C27H30O16	33.3	0	1.89539	68.6011	100 - 30.2 - 7.68 - 1.4 - 0.222	http://nonlinear.com/redirect/outbound?p=hmdb&param=HMDB37433	610.155	628.195	1	8.029	0.0256789	x	x
HMDB37534	Panasenoside	3.4477	8.03_610.1545n		M+H+Na, M+NH4, M+Na, M+K, M+H-H2O	C27H30O16	33.3	0.151	1.89539	68.6011	100 - 30.2 - 7.68 - 1.4 - 0.222	http://nonlinear.com/redirect/outbound?p=hmdb&param=HMDB37534	610.155	628.195	1	8.029	0.0256789	x	x
HMDB37538	Quercetin 3-galactoside 7-rhamnoside	3.4477	8.03_610.1545n		M+H+Na, M+NH4, M+Na, M+K, M+H-H2O	C27H30O16	33.3	0	1.89539	68.6011	100 - 30.2 - 7.68 - 1.4 - 0.222	http://nonlinear.com/redirect/outbound?p=hmdb&param=HMDB37538	610.155	628.195	1	8.029	0.0256789	x	x
HMDB37933	Calendoflavobioside	3.4477	8.03_610.1545n		M+H+Na, M+NH4, M+Na, M+K, M+H-H2O	C27H30O16	33.3	0	1.89539	68.6011	100 - 30.2 - 7.68 - 1.4 - 0.222	http://nonlinear.com/redirect/outbound?p=hmdb&param=HMDB37933	610.155	628.195	1	8.029	0.0256789	x	x
HMDB37934	Quercetin 7-rutinoside	3.4477	8.03_610.1545n		M+H+Na, M+NH4, M+Na, M+K, M+H-H2O	C27H30O16	33.7	2.06	1.89539	68.6011	100 - 30.2 - 7.68 - 1.4 - 0.222	http://nonlinear.com/redirect/outbound?p=hmdb&param=HMDB37934	610.155	628.195	1	8.029	0.0256789	x	x
HMDB37935	Multinoside A	3.4477	8.03_610.1545n		M+H+Na, M+NH4, M+Na, M+K, M+H-H2O	C27H30O16	33.3	0	1.89539	68.6011	100 - 30.2 - 7.68 - 1.4 - 0.222	http://nonlinear.com/redirect/outbound?p=hmdb&param=HMDB37935	610.155	628.195	1	8.029	0.0256789	x	x
HMDB39383	Quercetin 7-(rhamnosylglucoside)	3.4477	8.03_610.1545n		M+H+Na, M+NH4, M+Na, M+K, M+H-H2O	C27H30O16	33.7	2.06	1.89539	68.6011	100 - 30.2 - 7.68 - 1.4 - 0.222	http://nonlinear.com/redirect/outbound?p=hmdb&param=HMDB39383	610.155	628.195	1	8.029	0.0256789	x	x
HMDB40486	Quercetin 3-(2-glucosylrhamnoside)	3.4477	8.03_610.1545n		M+H+Na, M+NH4, M+Na, M+K, M+H-H2O	C27H30O16	33.3	0	1.89539	68.6011	100 - 30.2 - 7.68 - 1.4 - 0.222	http://nonlinear.com/redirect/outbound?p=hmdb&param=HMDB40486	610.155	628.195	1	8.029	0.0256789	x	x
HMDB40489	Isoquercitrin 4''-rhamnoside	3.4477	8.03_610.1545n		M+H+Na, M+NH4, M+Na, M+K, M+H-H2O	C27H30O16	33.3	0	1.89539	68.6011	100 - 30.2 - 7.68 - 1.4 - 0.222	http://nonlinear.com/redirect/outbound?p=hmdb&param=HMDB40489	610.155	628.195	1	8.029	0.0256789	x	x
HMDB40490	Isorhamnetin 3-O-[b-D-xylopyranosyl-(1->6)-b-D-glucopyranoside]	3.4477	8.03_610.1545n		M+H+Na, M+NH4, M+Na, M+K, M+H-H2O	C27H30O16	33.3	0	1.89539	68.6011	100 - 30.2 - 7.68 - 1.4 - 0.222	http://nonlinear.com/redirect/outbound?p=hmdb&param=HMDB40490	610.155	628.195	1	8.029	0.0256789	x	x
HMDB40715	Rheinoside A	3.4477	8.03_610.1545n		M+H+Na, M+NH4, M+Na, M+K, M+H-H2O	C27H30O16	33.3	0	1.89539	68.6011	100 - 30.2 - 7.68 - 1.4 - 0.222	http://nonlinear.com/redirect/outbound?p=hmdb&param=HMDB40715	610.155	628.195	1	8.029	0.0256789	x	x
HMDB38888	Castamollissin	3.42577	3.33_235.0519m/z	*	M+2H	C20H20O13	25.9	0	-2.2379	32.0788	100 - 22.4 - 5.05 - 0.757 - 0.104	http://nonlinear.com/redirect/outbound?p=hmdb&param=HMDB38888		235.052	2	3.32803	0.0459177	x
HMDB39311	Neocretanin	3.42577	3.33_235.0519m/z		M+2H	C20H20O13	25.9	0	-2.2379	32.0788	100 - 22.4 - 5.05 - 0.757 - 0.104	http://nonlinear.com/redirect/outbound?p=hmdb&param=HMDB39311		235.052	2	3.32803	0.0459177	x
HMDB15328	Captopril	3.31088	5.76_281.0938m/z	*	M+ACN+Na	C9H15NO3S	36.5	0	3.30231	86.2566	100 - 11.2 - 5.7 - 0.556	http://nonlinear.com/redirect/outbound?p=hmdb&param=HMDB15328		281.094	1	5.75908	0.00234105	x
HMDB41037	8-Deoxy-11-hydroxy-13-chlorogrosheimin	3.31088	5.76_281.0938m/z		M+H-H2O	C15H19ClO4	36	15.9	-0.494994	64.5843	100 - 16.6 - 34.1 - 5.5 - 0.69	http://nonlinear.com/redirect/outbound?p=hmdb&param=HMDB41037		281.094	1	5.75908	0.00234105	x
HMDB34512	Liquoric acid	3.27821	5.67_502.3539m/z		M+NH4	C30H44O5	37.9	0	2.41108	92.3878	100 - 33.1 - 6.34 - 0.89	http://nonlinear.com/redirect/outbound?p=hmdb&param=HMDB34512		502.354	1	5.66672	0.00806366	x
HMDB35256	24-Hydroxyglabrolide	3.27821	5.67_502.3539m/z		M+NH4	C30H44O5	39	5.57	2.41108	92.3878	100 - 33.1 - 6.34 - 0.89	http://nonlinear.com/redirect/outbound?p=hmdb&param=HMDB35256		502.354	1	5.66672	0.00806366	x
HMDB37607	Ganolucidic acid E	3.27821	5.67_502.3539m/z		M+NH4	C30H44O5	41.3	16.8	2.41108	92.3878	100 - 33.1 - 6.34 - 0.89	http://nonlinear.com/redirect/outbound?p=hmdb&param=HMDB37607		502.354	1	5.66672	0.00806366	x
HMDB38683	19alpha-19-Hydroxy-3,11-dioxo-12-ursen-28-oic acid	3.27821	5.67_502.3539m/z	*	M+NH4	C30H44O5	41.3	16.9	2.41108	92.3878	100 - 33.1 - 6.34 - 0.89	http://nonlinear.com/redirect/outbound?p=hmdb&param=HMDB38683		502.354	1	5.66672	0.00806366	x
HMDB39689	21-Hydroxyisoglabrolide	3.27821	5.67_502.3539m/z		M+NH4	C30H44O5	37.9	0	2.41108	92.3878	100 - 33.1 - 6.34 - 0.89	http://nonlinear.com/redirect/outbound?p=hmdb&param=HMDB39689		502.354	1	5.66672	0.00806366	x
HMDB28818	Glutamyl-Glutamate	3.27119	0.98_138.0478m/z	*	M+2H	C10H14N2O7-2	37.9	0	3.64628	94.0011	100 - 12 - 2.1 - 0.194	http://nonlinear.com/redirect/outbound?p=hmdb&param=HMDB28818		138.048	2	0.97565	0.0181275	x
HMDB30668	1-(2,4,6-Trimethoxyphenyl)-1,3-butanedione	3.27119	0.98_138.0478m/z		M+H+Na	C13H16O5	37.8	0	-2.45017	92.1047	100 - 14.4 - 1.99 - 0.188	http://nonlinear.com/redirect/outbound?p=hmdb&param=HMDB30668		138.048	2	0.97565	0.0181275	x
HMDB38551	Methyl 3,4,5-trimethoxycinnamate	3.27119	0.98_138.0478m/z		M+H+Na	C13H16O5	37.8	0	-2.45017	92.1047	100 - 14.4 - 1.99 - 0.188	http://nonlinear.com/redirect/outbound?p=hmdb&param=HMDB38551		138.048	2	0.97565	0.0181275	x
HMDB32644	Maclurin	3.19438	4.55_262.0474n	*	M+H-2H2O, M+ACN+H	C13H10O6	38.1	0	-1.15909	91.7084	100 - 14.4 - 2.19 - 0.217	http://nonlinear.com/redirect/outbound?p=hmdb&param=HMDB32644	262.047	304.108	1	4.54675	0.000319225	x
HMDB06472	Calcitroic acid	3.12768	5.52_339.2322m/z		M+H-2H2O	C23H34O4	41	13.2	1.03384	93.0767	100 - 25.4 - 3.92 - 0.449	http://nonlinear.com/redirect/outbound?p=hmdb&param=HMDB06472		339.232	1	5.51648	0.0312386	x
HMDB30198	(-)-Folicanthine	3.12768	5.52_339.2322m/z		M+H-2H2O	C24H30N4	38.4	0	-2.53977	95.0552	100 - 27.8 - 3.71 - 0.318	http://nonlinear.com/redirect/outbound?p=hmdb&param=HMDB30198		339.232	1	5.51648	0.0312386	x
HMDB32502	Santalyl phenylacetate	3.12768	5.52_339.2322m/z		M+H	C23H30O2	38.4	0	1.14393	93.3675	100 - 25.3 - 3.48 - 0.341	http://nonlinear.com/redirect/outbound?p=hmdb&param=HMDB32502		339.232	1	5.51648	0.0312386	x
HMDB37210	alpha-Santalyl phenylacetate	3.12768	5.52_339.2322m/z		M+H	C23H30O2	38.4	0	1.14393	93.3675	100 - 25.3 - 3.48 - 0.341	http://nonlinear.com/redirect/outbound?p=hmdb&param=HMDB37210		339.232	1	5.51648	0.0312386	x
HMDB28695	Alanyl-Proline	3.04463	0.95_186.1011n		M+H-2H2O, M+NH4	C8H14N2O3	39.3	14.1	3.71892	86.6153	100 - 9.66 - 1.03	http://nonlinear.com/redirect/outbound?p=hmdb&param=HMDB28695	186.101	151.087	1	0.954217	0.039166	x	x
HMDB29010	Prolyl-Alanine	3.04463	0.95_186.1011n	*	M+H-2H2O, M+NH4	C8H14N2O3	39.6	16	3.71892	86.6153	100 - 9.66 - 1.03	http://nonlinear.com/redirect/outbound?p=hmdb&param=HMDB29010	186.101	151.087	1	0.954217	0.039166	x	x
HMDB15219	Primaquine	2.9959	5.76_301.2016m/z		M+ACN+H	C15H21N3O	34	0	-2.4875	72.9671	100 - 17.6 - 1.66 - 0.112	http://nonlinear.com/redirect/outbound?p=hmdb&param=HMDB15219		301.202	1	5.75908	0.00649389	x
HMDB29850	L-Citronellol glucoside	2.9959	5.76_301.2016m/z	*	M+H-H2O	C16H30O6	34.3	0	2.17699	73.9085	100 - 17.9 - 2.74 - 0.299	http://nonlinear.com/redirect/outbound?p=hmdb&param=HMDB29850		301.202	1	5.75908	0.00649389	x
HMDB32368	Menthyl pyrrolidone carboxylate	2.9959	5.76_301.2016m/z		M+H-H2O	C16H30O6	34.3	0	2.17699	73.9085	100 - 17.9 - 2.74 - 0.299	http://nonlinear.com/redirect/outbound?p=hmdb&param=HMDB32368		301.202	1	5.75908	0.00649389	x
HMDB32341	Isoamyl isothiocyanate	2.96072	3.64_171.0948m/z		M+ACN+H	C6H11NS	38.6	0	-1.64411	94.9149	100 - 7.78 - 4.78 - 0.321	http://nonlinear.com/redirect/outbound?p=hmdb&param=HMDB32341		171.095	1	3.64165	0.0291948	x
HMDB38433	1-Isothiocyanatopentane	2.96072	3.64_171.0948m/z	*	M+ACN+H	C6H11NS	38.6	0	-1.64411	94.9149	100 - 7.78 - 4.78 - 0.321	http://nonlinear.com/redirect/outbound?p=hmdb&param=HMDB38433		171.095	1	3.64165	0.0291948	x
HMDB38973	2,5-Dihydro-2,4,5-trimethylthiazole	2.96072	3.64_171.0948m/z		M+ACN+H	C6H11NS	38.6	0	-1.64411	94.9149	100 - 7.78 - 4.78 - 0.321	http://nonlinear.com/redirect/outbound?p=hmdb&param=HMDB38973		171.095	1	3.64165	0.0291948	x
HMDB34285	12-Tricosanol	2.93174	5.10_379.3320m/z	*	M+K	C23H48O	36.3	0	-4.8997	87.0814	100 - 25.5 - 3.31 - 0.294	http://nonlinear.com/redirect/outbound?p=hmdb&param=HMDB34285		379.332	1	5.09543	0.000535117	x
HMDB13689	Peonidin-3-glucoside	2.89954	5.65_446.1226m/z	*	M+H-H2O	C22H23O11+	32.3	0	3.9936	66.163	100 - 24.5 - 5.13 - 0.766	http://nonlinear.com/redirect/outbound?p=hmdb&param=HMDB13689		446.123	1	5.64528	0.0462924	x
HMDB33339	Mollicellin A	2.89954	5.65_446.1226m/z		M+ACN+Na	C21H18O7	32	0	4.12227	64.8088	100 - 23.2 - 4 - 0.513	http://nonlinear.com/redirect/outbound?p=hmdb&param=HMDB33339		446.123	1	5.64528	0.0462924	x
HMDB33340	Mollicellin B	2.89954	5.65_446.1226m/z		M+ACN+Na	C21H18O7	32	0	4.12227	64.8088	100 - 23.2 - 4 - 0.513	http://nonlinear.com/redirect/outbound?p=hmdb&param=HMDB33340		446.123	1	5.64528	0.0462924	x
HMDB40673	Artonin K	2.89954	5.65_446.1226m/z		M+ACN+Na	C21H18O7	32	0	4.12227	64.8088	100 - 23.2 - 4 - 0.513	http://nonlinear.com/redirect/outbound?p=hmdb&param=HMDB40673		446.123	1	5.64528	0.0462924	x
HMDB41751	Isopeonidin 3-galactoside	2.89954	5.65_446.1226m/z		M+H-H2O	C22H23O11+	32.3	0	3.9936	66.163	100 - 24.5 - 5.13 - 0.766	http://nonlinear.com/redirect/outbound?p=hmdb&param=HMDB41751		446.123	1	5.64528	0.0462924	x
HMDB41752	Isopeonidin 3-glucoside	2.89954	5.65_446.1226m/z		M+H-H2O	C22H23O11+	32.3	0	3.9936	66.163	100 - 24.5 - 5.13 - 0.766	http://nonlinear.com/redirect/outbound?p=hmdb&param=HMDB41752		446.123	1	5.64528	0.0462924	x
HMDB00482	Caprylic acid	2.86009	4.16_109.1008m/z		M+H-2H2O	C8H16O2	47.4	43.9	-2.50562	96.0408	100 - 8.91 - 0.761	http://nonlinear.com/redirect/outbound?p=hmdb&param=HMDB00482		109.101	1	4.16172	0.0206516	x
HMDB01877	Valproic acid	2.86009	4.16_109.1008m/z		M+H-2H2O	C8H16O2	38.6	0	-2.50562	96.0408	100 - 8.91 - 0.761	http://nonlinear.com/redirect/outbound?p=hmdb&param=HMDB01877		109.101	1	4.16172	0.0206516	x
HMDB29980	Hexyl acetate	2.86009	4.16_109.1008m/z		M+H-2H2O	C8H16O2	38.6	0	-2.50562	96.0408	100 - 8.91 - 0.761	http://nonlinear.com/redirect/outbound?p=hmdb&param=HMDB29980		109.101	1	4.16172	0.0206516	x
HMDB30368	(3R,5Z)-5-Octene-1,3-diol	2.86009	4.16_109.1008m/z		M+H-2H2O	C8H16O2	38.6	0	-2.50562	96.0408	100 - 8.91 - 0.761	http://nonlinear.com/redirect/outbound?p=hmdb&param=HMDB30368		109.101	1	4.16172	0.0206516	x
HMDB30961	2-Octenal	2.86009	4.16_109.1008m/z		M+H-H2O	C8H14O	47.8	46.1	-2.86353	96.2795	100 - 8.85 - 0.55	http://nonlinear.com/redirect/outbound?p=hmdb&param=HMDB30961		109.101	1	4.16172	0.0206516	x
HMDB30966	(3xi,5Z)-1,5-Octadien-3-ol	2.86009	4.16_109.1008m/z		M+H-H2O	C8H14O	38.6	0	-2.86353	96.2795	100 - 8.85 - 0.55	http://nonlinear.com/redirect/outbound?p=hmdb&param=HMDB30966		109.101	1	4.16172	0.0206516	x
HMDB31197	2,4,4-Trimethylcyclopentanone	2.86009	4.16_109.1008m/z		M+H-H2O	C8H14O	46.4	39.1	-2.86353	96.2795	100 - 8.85 - 0.55	http://nonlinear.com/redirect/outbound?p=hmdb&param=HMDB31197		109.101	1	4.16172	0.0206516	x
HMDB31230	2-Ethylhexanoic acid	2.86009	4.16_109.1008m/z		M+H-2H2O	C8H16O2	47.4	43.9	-2.50562	96.0408	100 - 8.91 - 0.761	http://nonlinear.com/redirect/outbound?p=hmdb&param=HMDB31230		109.101	1	4.16172	0.0206516	x
HMDB31290	1-Hydroxy-3-octanone	2.86009	4.16_109.1008m/z		M+H-2H2O	C8H16O2	47.4	43.9	-2.50562	96.0408	100 - 8.91 - 0.761	http://nonlinear.com/redirect/outbound?p=hmdb&param=HMDB31290		109.101	1	4.16172	0.0206516	x
HMDB31301	2-Octen-4-one	2.86009	4.16_109.1008m/z	*	M+H-H2O	C8H14O	47.8	46.1	-2.86353	96.2795	100 - 8.85 - 0.55	http://nonlinear.com/redirect/outbound?p=hmdb&param=HMDB31301		109.101	1	4.16172	0.0206516	x
HMDB31309	1-Octen-3-one	2.86009	4.16_109.1008m/z		M+H-H2O	C8H14O	47.8	46.1	-2.86353	96.2795	100 - 8.85 - 0.55	http://nonlinear.com/redirect/outbound?p=hmdb&param=HMDB31309		109.101	1	4.16172	0.0206516	x
HMDB31478	Methyl heptanoate	2.86009	4.16_109.1008m/z		M+H-2H2O	C8H16O2	38.6	0	-2.50562	96.0408	100 - 8.91 - 0.761	http://nonlinear.com/redirect/outbound?p=hmdb&param=HMDB31478		109.101	1	4.16172	0.0206516	x
HMDB31579	Ethyl (?)-2-methylpentanoate	2.86009	4.16_109.1008m/z		M+H-2H2O	C8H16O2	38.6	0	-2.50562	96.0408	100 - 8.91 - 0.761	http://nonlinear.com/redirect/outbound?p=hmdb&param=HMDB31579		109.101	1	4.16172	0.0206516	x
HMDB31587	2-Methylheptanoic acid	2.86009	4.16_109.1008m/z		M+H-2H2O	C8H16O2	47.4	43.9	-2.50562	96.0408	100 - 8.91 - 0.761	http://nonlinear.com/redirect/outbound?p=hmdb&param=HMDB31587		109.101	1	4.16172	0.0206516	x
HMDB31588	6-Methylheptanoic acid	2.86009	4.16_109.1008m/z		M+H-2H2O	C8H16O2	47.4	43.9	-2.50562	96.0408	100 - 8.91 - 0.761	http://nonlinear.com/redirect/outbound?p=hmdb&param=HMDB31588		109.101	1	4.16172	0.0206516	x
HMDB31590	3-Methyl-3-hepten-2-one	2.86009	4.16_109.1008m/z		M+H-H2O	C8H14O	46.5	39.5	-2.86353	96.2795	100 - 8.85 - 0.55	http://nonlinear.com/redirect/outbound?p=hmdb&param=HMDB31590		109.101	1	4.16172	0.0206516	x
HMDB31591	5-Methyl-5-hepten-2-one	2.86009	4.16_109.1008m/z		M+H-H2O	C8H14O	38.6	0	-2.86353	96.2795	100 - 8.85 - 0.55	http://nonlinear.com/redirect/outbound?p=hmdb&param=HMDB31591		109.101	1	4.16172	0.0206516	x
HMDB31596	Methyl 5-methylhexanoate	2.86009	4.16_109.1008m/z		M+H-2H2O	C8H16O2	38.6	0	-2.50562	96.0408	100 - 8.91 - 0.761	http://nonlinear.com/redirect/outbound?p=hmdb&param=HMDB31596		109.101	1	4.16172	0.0206516	x
HMDB31638	Pentyl propanoate	2.86009	4.16_109.1008m/z		M+H-2H2O	C8H16O2	38.6	0	-2.50562	96.0408	100 - 8.91 - 0.761	http://nonlinear.com/redirect/outbound?p=hmdb&param=HMDB31638		109.101	1	4.16172	0.0206516	x
HMDB31703	2-Ethylbutyl acetate	2.86009	4.16_109.1008m/z		M+H-2H2O	C8H16O2	38.6	0	-2.50562	96.0408	100 - 8.91 - 0.761	http://nonlinear.com/redirect/outbound?p=hmdb&param=HMDB31703		109.101	1	4.16172	0.0206516	x
HMDB32046	Isopropyl 3-methylbutanoate	2.86009	4.16_109.1008m/z		M+H-2H2O	C8H16O2	38.6	0	-2.50562	96.0408	100 - 8.91 - 0.761	http://nonlinear.com/redirect/outbound?p=hmdb&param=HMDB32046		109.101	1	4.16172	0.0206516	x
HMDB32047	Propyl 3-methylbutanoate	2.86009	4.16_109.1008m/z		M+H-2H2O	C8H16O2	38.6	0	-2.50562	96.0408	100 - 8.91 - 0.761	http://nonlinear.com/redirect/outbound?p=hmdb&param=HMDB32047		109.101	1	4.16172	0.0206516	x
HMDB32203	cis- and trans-2-Isobutyl-4-methyl-1,3-dioxolane	2.86009	4.16_109.1008m/z		M+H-2H2O	C8H16O2	38.6	0	-2.50562	96.0408	100 - 8.91 - 0.761	http://nonlinear.com/redirect/outbound?p=hmdb&param=HMDB32203		109.101	1	4.16172	0.0206516	x
HMDB32225	1,1-Dimethoxy-trans-2-hexene	2.86009	4.16_109.1008m/z		M+H-2H2O	C8H16O2	38.6	0	-2.50562	96.0408	100 - 8.91 - 0.761	http://nonlinear.com/redirect/outbound?p=hmdb&param=HMDB32225		109.101	1	4.16172	0.0206516	x
HMDB32272	Ethyl 4-methylpentanoate	2.86009	4.16_109.1008m/z		M+H-2H2O	C8H16O2	38.6	0	-2.50562	96.0408	100 - 8.91 - 0.761	http://nonlinear.com/redirect/outbound?p=hmdb&param=HMDB32272		109.101	1	4.16172	0.0206516	x
HMDB32335	3-Hydroxy-2-octanone	2.86009	4.16_109.1008m/z		M+H-2H2O	C8H16O2	47.4	43.9	-2.50562	96.0408	100 - 8.91 - 0.761	http://nonlinear.com/redirect/outbound?p=hmdb&param=HMDB32335		109.101	1	4.16172	0.0206516	x
HMDB32403	6-Methyl-3-hepten-2-one, trans-	2.86009	4.16_109.1008m/z		M+H-H2O	C8H14O	47.8	46.1	-2.86353	96.2795	100 - 8.85 - 0.55	http://nonlinear.com/redirect/outbound?p=hmdb&param=HMDB32403		109.101	1	4.16172	0.0206516	x
HMDB32451	4-Octen-3-one	2.86009	4.16_109.1008m/z		M+H-H2O	C8H14O	46.5	39.5	-2.86353	96.2795	100 - 8.85 - 0.55	http://nonlinear.com/redirect/outbound?p=hmdb&param=HMDB32451		109.101	1	4.16172	0.0206516	x
HMDB32551	Valeraldehyde propyleneglycol acetal	2.86009	4.16_109.1008m/z		M+H-2H2O	C8H16O2	38.6	0	-2.50562	96.0408	100 - 8.91 - 0.761	http://nonlinear.com/redirect/outbound?p=hmdb&param=HMDB32551		109.101	1	4.16172	0.0206516	x
HMDB33547	3-Octen-2-one	2.86009	4.16_109.1008m/z		M+H-H2O	C8H14O	47.8	46.1	-2.86353	96.2795	100 - 8.85 - 0.55	http://nonlinear.com/redirect/outbound?p=hmdb&param=HMDB33547		109.101	1	4.16172	0.0206516	x
HMDB34161	2-Methylpropyl butanoate	2.86009	4.16_109.1008m/z		M+H-2H2O	C8H16O2	40.6	10.1	-2.50562	96.0408	100 - 8.91 - 0.761	http://nonlinear.com/redirect/outbound?p=hmdb&param=HMDB34161		109.101	1	4.16172	0.0206516	x
HMDB34164	3-Methylbutyl propanoate	2.86009	4.16_109.1008m/z		M+H-2H2O	C8H16O2	38.6	0	-2.50562	96.0408	100 - 8.91 - 0.761	http://nonlinear.com/redirect/outbound?p=hmdb&param=HMDB34164		109.101	1	4.16172	0.0206516	x
HMDB34234	Ethyl (?)-3-methylpentanoate	2.86009	4.16_109.1008m/z		M+H-2H2O	C8H16O2	38.6	0	-2.50562	96.0408	100 - 8.91 - 0.761	http://nonlinear.com/redirect/outbound?p=hmdb&param=HMDB34234		109.101	1	4.16172	0.0206516	x
HMDB34459	Heptyl formate	2.86009	4.16_109.1008m/z		M+H-2H2O	C8H16O2	38.6	0	-2.50562	96.0408	100 - 8.91 - 0.761	http://nonlinear.com/redirect/outbound?p=hmdb&param=HMDB34459		109.101	1	4.16172	0.0206516	x
HMDB35242	(S,E)-Filbertone	2.86009	4.16_109.1008m/z		M+H-H2O	C8H14O	47.8	46.1	-2.86353	96.2795	100 - 8.85 - 0.55	http://nonlinear.com/redirect/outbound?p=hmdb&param=HMDB35242		109.101	1	4.16172	0.0206516	x
HMDB35390	5-Octen-2-one	2.86009	4.16_109.1008m/z		M+H-H2O	C8H14O	38.6	0	-2.86353	96.2795	100 - 8.85 - 0.55	http://nonlinear.com/redirect/outbound?p=hmdb&param=HMDB35390		109.101	1	4.16172	0.0206516	x
HMDB35457	(?)-5-Hydroxy-4-octanone	2.86009	4.16_109.1008m/z		M+H-2H2O	C8H16O2	40.6	10.1	-2.50562	96.0408	100 - 8.91 - 0.761	http://nonlinear.com/redirect/outbound?p=hmdb&param=HMDB35457		109.101	1	4.16172	0.0206516	x
HMDB35915	Sulcatone	2.86009	4.16_109.1008m/z		M+H-H2O	C8H14O	38.6	0	-2.86353	96.2795	100 - 8.85 - 0.55	http://nonlinear.com/redirect/outbound?p=hmdb&param=HMDB35915		109.101	1	4.16172	0.0206516	x
HMDB36165	3-(Hydroxymethyl)-2-heptanone	2.86009	4.16_109.1008m/z		M+H-2H2O	C8H16O2	47.4	43.9	-2.50562	96.0408	100 - 8.91 - 0.761	http://nonlinear.com/redirect/outbound?p=hmdb&param=HMDB36165		109.101	1	4.16172	0.0206516	x
HMDB37152	2-Ethylidenehexanal	2.86009	4.16_109.1008m/z		M+H-H2O	C8H14O	47.8	46.1	-2.86353	96.2795	100 - 8.85 - 0.55	http://nonlinear.com/redirect/outbound?p=hmdb&param=HMDB37152		109.101	1	4.16172	0.0206516	x
HMDB39217	Isopropyl 2-methylbutanoate	2.86009	4.16_109.1008m/z		M+H-2H2O	C8H16O2	38.6	0	-2.50562	96.0408	100 - 8.91 - 0.761	http://nonlinear.com/redirect/outbound?p=hmdb&param=HMDB39217		109.101	1	4.16172	0.0206516	x
HMDB39620	Butyl butyrate	2.86009	4.16_109.1008m/z		M+H-2H2O	C8H16O2	40.6	10.1	-2.50562	96.0408	100 - 8.91 - 0.761	http://nonlinear.com/redirect/outbound?p=hmdb&param=HMDB39620		109.101	1	4.16172	0.0206516	x
HMDB39769	6-Octenal	2.86009	4.16_109.1008m/z		M+H-H2O	C8H14O	38.6	0	-2.86353	96.2795	100 - 8.85 - 0.55	http://nonlinear.com/redirect/outbound?p=hmdb&param=HMDB39769		109.101	1	4.16172	0.0206516	x
HMDB39770	(Z)-5-Octenal	2.86009	4.16_109.1008m/z		M+H-H2O	C8H14O	38.6	0	-2.86353	96.2795	100 - 8.85 - 0.55	http://nonlinear.com/redirect/outbound?p=hmdb&param=HMDB39770		109.101	1	4.16172	0.0206516	x
HMDB40146	2,5-Octadien-1-ol	2.86009	4.16_109.1008m/z		M+H-H2O	C8H14O	38.6	0	-2.86353	96.2795	100 - 8.85 - 0.55	http://nonlinear.com/redirect/outbound?p=hmdb&param=HMDB40146		109.101	1	4.16172	0.0206516	x
HMDB40149	(3E,5Z)-3,5-Octadien-1-ol	2.86009	4.16_109.1008m/z		M+H-H2O	C8H14O	38.6	0	-2.86353	96.2795	100 - 8.85 - 0.55	http://nonlinear.com/redirect/outbound?p=hmdb&param=HMDB40149		109.101	1	4.16172	0.0206516	x
HMDB40151	(2E,4E)-2,4-Octadien-1-ol	2.86009	4.16_109.1008m/z		M+H-H2O	C8H14O	46.5	39.4	-2.86353	96.2795	100 - 8.85 - 0.55	http://nonlinear.com/redirect/outbound?p=hmdb&param=HMDB40151		109.101	1	4.16172	0.0206516	x
HMDB40209	Ethyl hexanoate	2.86009	4.16_109.1008m/z		M+H-2H2O	C8H16O2	38.6	0	-2.50562	96.0408	100 - 8.91 - 0.761	http://nonlinear.com/redirect/outbound?p=hmdb&param=HMDB40209		109.101	1	4.16172	0.0206516	x
HMDB40251	Butyl isobutyrate	2.86009	4.16_109.1008m/z		M+H-2H2O	C8H16O2	40.6	10.1	-2.50562	96.0408	100 - 8.91 - 0.761	http://nonlinear.com/redirect/outbound?p=hmdb&param=HMDB40251		109.101	1	4.16172	0.0206516	x
HMDB40252	Isobutyl isobutyrate	2.86009	4.16_109.1008m/z		M+H-2H2O	C8H16O2	40.6	10.1	-2.50562	96.0408	100 - 8.91 - 0.761	http://nonlinear.com/redirect/outbound?p=hmdb&param=HMDB40252		109.101	1	4.16172	0.0206516	x
HMDB40296	Propyl pentanoate	2.86009	4.16_109.1008m/z		M+H-2H2O	C8H16O2	38.6	0	-2.50562	96.0408	100 - 8.91 - 0.761	http://nonlinear.com/redirect/outbound?p=hmdb&param=HMDB40296		109.101	1	4.16172	0.0206516	x
HMDB40298	Ethyl 2-ethylbutanoate	2.86009	4.16_109.1008m/z		M+H-2H2O	C8H16O2	38.6	0	-2.50562	96.0408	100 - 8.91 - 0.761	http://nonlinear.com/redirect/outbound?p=hmdb&param=HMDB40298		109.101	1	4.16172	0.0206516	x
HMDB41792	1,3-butadiene	2.86009	4.16_109.1008m/z		2M+H	C4H6	39	0	-3.34064	99.1108	100 - 4.4	http://nonlinear.com/redirect/outbound?p=hmdb&param=HMDB41792		109.101	1	4.16172	0.0206516	x
HMDB31364	Ampeloside Bs1	2.77057	4.80_468.2454m/z	*	M+2H	C45H74O20	34.6	5.49	-1.2157	69.0873	100 - 50.3 - 16.5 - 4.05 - 0.823 - 0.143	http://nonlinear.com/redirect/outbound?p=hmdb&param=HMDB31364		468.245	2	4.80322	0.0465587	x
HMDB15506	Phenazopyridine	2.74463	2.93_178.0874m/z		M+H-2H2O	C11H11N5	37.8	0	-0.675684	89.9504	100 - 13.9 - 0.891	http://nonlinear.com/redirect/outbound?p=hmdb&param=HMDB15506		178.087	1	2.92872	0.00167394	x
HMDB29864	2-Amino-3,8-dimethyl-3H-imidazo[4,5-f]quinoxaline	2.74463	2.93_178.0874m/z	*	M+H-2H2O	C11H11N5	37.8	0	-0.675684	89.9504	100 - 13.9 - 0.891	http://nonlinear.com/redirect/outbound?p=hmdb&param=HMDB29864		178.087	1	2.92872	0.00167394	x
HMDB34698	7-Hydroxy-5-(4-hydroxy-2-oxopentyl)-2-methylchromone 7-glucoside	2.694	3.24_220.0836m/z	*	M+2H	C21H26O10	39	0	0.0992682	95.3385	100 - 23.4 - 4.67 - 0.665	http://nonlinear.com/redirect/outbound?p=hmdb&param=HMDB34698		220.084	2	3.24232	0.00702605	x
HMDB40502	Cnidimol 7-glucoside	2.694	3.24_220.0836m/z		M+2H	C21H26O10	39	0	0.0992682	95.3385	100 - 23.4 - 4.67 - 0.665	http://nonlinear.com/redirect/outbound?p=hmdb&param=HMDB40502		220.084	2	3.24232	0.00702605	x
HMDB30343	Corchoroside B	2.69227	2.94_271.1433m/z	*	M+H+Na	C29H42O8	38.4	11.5	4.09582	85.2913	100 - 32.2 - 6.64 - 1.03 - 0.13	http://nonlinear.com/redirect/outbound?p=hmdb&param=HMDB30343		271.143	2	2.943	0.0209026	x
HMDB00673	Linoleic acid	2.66311	4.72_245.2260m/z		M+H-2H2O	C18H32O2	37.8	2.95	-1.38834	87.7586	100 - 19.9 - 2.29 - 0.193	http://nonlinear.com/redirect/outbound?p=hmdb&param=HMDB00673		245.226	1	4.72463	0.0369126	x
HMDB03797	Bovinic acid	2.66311	4.72_245.2260m/z		M+H-2H2O	C18H32O2	37.8	2.95	-1.38834	87.7586	100 - 19.9 - 2.29 - 0.193	http://nonlinear.com/redirect/outbound?p=hmdb&param=HMDB03797		245.226	1	4.72463	0.0369126	x
HMDB05047	9E,11E-Octadecadienoic acid	2.66311	4.72_245.2260m/z		M+H-2H2O	C18H32O2	37.8	2.95	-1.38834	87.7586	100 - 19.9 - 2.29 - 0.193	http://nonlinear.com/redirect/outbound?p=hmdb&param=HMDB05047		245.226	1	4.72463	0.0369126	x
HMDB05048	10E,12Z-Octadecadienoic acid	2.66311	4.72_245.2260m/z		M+H-2H2O	C18H32O2	37.8	2.95	-1.38834	87.7586	100 - 19.9 - 2.29 - 0.193	http://nonlinear.com/redirect/outbound?p=hmdb&param=HMDB05048		245.226	1	4.72463	0.0369126	x
HMDB06270	Linoelaidic acid	2.66311	4.72_245.2260m/z		M+H-2H2O	C18H32O2	37.8	2.95	-1.38834	87.7586	100 - 19.9 - 2.29 - 0.193	http://nonlinear.com/redirect/outbound?p=hmdb&param=HMDB06270		245.226	1	4.72463	0.0369126	x
HMDB29800	Mangiferic acid	2.66311	4.72_245.2260m/z		M+H-2H2O	C18H32O2	37.8	2.91	-1.38834	87.7586	100 - 19.9 - 2.29 - 0.193	http://nonlinear.com/redirect/outbound?p=hmdb&param=HMDB29800		245.226	1	4.72463	0.0369126	x
HMDB30430	Linalyl caprylate	2.66311	4.72_245.2260m/z		M+H-2H2O	C18H32O2	37.2	0.0469	-1.38834	87.7586	100 - 19.9 - 2.29 - 0.193	http://nonlinear.com/redirect/outbound?p=hmdb&param=HMDB30430		245.226	1	4.72463	0.0369126	x
HMDB31051	Ethyl 2E,4Z-hexadecadienoate	2.66311	4.72_245.2260m/z	*	M+H-2H2O	C18H32O2	39.8	12.7	-1.38834	87.7586	100 - 19.9 - 2.29 - 0.193	http://nonlinear.com/redirect/outbound?p=hmdb&param=HMDB31051		245.226	1	4.72463	0.0369126	x
HMDB31097	5-Octadecynoic acid	2.66311	4.72_245.2260m/z		M+H-2H2O	C18H32O2	37.7	2.44	-1.38834	87.7586	100 - 19.9 - 2.29 - 0.193	http://nonlinear.com/redirect/outbound?p=hmdb&param=HMDB31097		245.226	1	4.72463	0.0369126	x
HMDB34495	6,10,14-Trimethyl-5,9,13-pentadecatrien-2-one	2.66311	4.72_245.2260m/z		M+H-H2O	C18H30O	37.8	2.9	-1.48372	87.881	100 - 19.9 - 2.07 - 0.151	http://nonlinear.com/redirect/outbound?p=hmdb&param=HMDB34495		245.226	1	4.72463	0.0369126	x
HMDB37519	2-(5,8-Tetradecadienyl)cyclobutanone	2.66311	4.72_245.2260m/z		M+H-H2O	C18H30O	37.8	2.95	-1.48372	87.881	100 - 19.9 - 2.07 - 0.151	http://nonlinear.com/redirect/outbound?p=hmdb&param=HMDB37519		245.226	1	4.72463	0.0369126	x
HMDB38140	Santene	2.66311	4.72_245.2260m/z		2M+H	C9H14	36.5	2.74	-1.59314	81.649	100 - 9.9 - 0.437	http://nonlinear.com/redirect/outbound?p=hmdb&param=HMDB38140		245.226	1	4.72463	0.0369126	x
HMDB01896	5-Methoxytryptophol	2.57082	3.66_156.0811m/z	*	M+H-2H2O	C11H13NO2	31.9	0	1.68176	61.3741	100 - 12.5 - 1.13	http://nonlinear.com/redirect/outbound?p=hmdb&param=HMDB01896		156.081	1	3.65593	7.82e-05	x
HMDB32887	4-Amino-2-methyl-1-naphthol	2.57082	3.66_156.0811m/z		M+H-H2O	C11H11NO	31.8	0	1.85672	61.4121	100 - 12.4 - 0.913	http://nonlinear.com/redirect/outbound?p=hmdb&param=HMDB32887		156.081	1	3.65593	7.82e-05	x
HMDB33123	4-Phenylpyridine	2.57082	3.66_156.0811m/z		M+H	C11H9N	31.8	0	2.07238	61.4503	100 - 12.4 - 0.7	http://nonlinear.com/redirect/outbound?p=hmdb&param=HMDB33123		156.081	1	3.65593	7.82e-05	x
HMDB33560	(E)-5-(3,4,5,6-Tetrahydro-3-pyridylidenemethyl)-2-furanmethanol	2.57082	3.66_156.0811m/z		M+H-2H2O	C11H13NO2	31.9	0	1.68176	61.3741	100 - 12.5 - 1.13	http://nonlinear.com/redirect/outbound?p=hmdb&param=HMDB33560		156.081	1	3.65593	7.82e-05	x
HMDB37113	1,2,5,6-Tetrahydro-4H-pyrrolo[3,2,1-ij]quinolin-4-one	2.57082	3.66_156.0811m/z		M+H-H2O	C11H11NO	31.8	0	1.85672	61.4121	100 - 12.4 - 0.913	http://nonlinear.com/redirect/outbound?p=hmdb&param=HMDB37113		156.081	1	3.65593	7.82e-05	x
HMDB00016	Deoxycorticosterone	2.56661	5.67_330.2210n		M+H-H2O, M+H	C21H30O3	42.5	21.9	4.47872	95.951	100 - 23.2 - 3.18 - 0.322	http://nonlinear.com/redirect/outbound?p=hmdb&param=HMDB00016	330.221	313.218	1	5.66672	0.0095748	x
HMDB00374	17-Hydroxyprogesterone	2.56661	5.67_330.2210n		M+H-H2O, M+H	C21H30O3	42.5	21.9	4.47872	95.951	100 - 23.2 - 3.18 - 0.322	http://nonlinear.com/redirect/outbound?p=hmdb&param=HMDB00374	330.221	313.218	1	5.66672	0.0095748	x
HMDB00920	11a-Hydroxyprogesterone	2.56661	5.67_330.2210n	*	M+H-H2O, M+H	C21H30O3	42.5	21.9	4.47872	95.951	100 - 23.2 - 3.18 - 0.322	http://nonlinear.com/redirect/outbound?p=hmdb&param=HMDB00920	330.221	313.218	1	5.66672	0.0095748	x
HMDB33126	[10]-Dehydroshogaol	2.56661	5.67_330.2210n		M+H-H2O, M+H	C21H30O3	42.5	21.9	4.47872	95.951	100 - 23.2 - 3.18 - 0.322	http://nonlinear.com/redirect/outbound?p=hmdb&param=HMDB33126	330.221	313.218	1	5.66672	0.0095748	x
HMDB34632	(4E,9a)-9-(3-Methyl-2E-pentenoyloxy)-4,10(14)-oplopadien-3-one	2.56661	5.67_330.2210n		M+H-H2O, M+H	C21H30O3	42.3	20.5	4.47872	95.951	100 - 23.2 - 3.18 - 0.322	http://nonlinear.com/redirect/outbound?p=hmdb&param=HMDB34632	330.221	313.218	1	5.66672	0.0095748	x
HMDB40928	2-[2-(4-Hydroxy-3-methoxyphenyl)ethyl]-5-octylfuran	2.56661	5.67_330.2210n		M+H-H2O, M+H	C21H30O3	42.5	21.9	4.47872	95.951	100 - 23.2 - 3.18 - 0.322	http://nonlinear.com/redirect/outbound?p=hmdb&param=HMDB40928	330.221	313.218	1	5.66672	0.0095748	x
HMDB41585	Tussilagonone	2.56661	5.67_330.2210n		M+H-H2O, M+H	C21H30O3	42.3	20.5	4.47872	95.951	100 - 23.2 - 3.18 - 0.322	http://nonlinear.com/redirect/outbound?p=hmdb&param=HMDB41585	330.221	313.218	1	5.66672	0.0095748	x
HMDB36759	Pregeijerene	2.52977	2.91_201.1036m/z	*	M+K	C12H18	29.9	0	-2.70227	52.6006	100 - 13.2 - 0.799	http://nonlinear.com/redirect/outbound?p=hmdb&param=HMDB36759		201.104	1	2.90728	0.0300945	x
HMDB14606	Metharbital	2.52452	2.71_163.0876m/z	*	M+H-2H2O	C9H14N2O3	35.1	0	4.93182	81.1788	100 - 10.7 - 1.14	http://nonlinear.com/redirect/outbound?p=hmdb&param=HMDB14606		163.088	1	2.7144	0.0493754	x
HMDB03134	Biocytin	2.49952	6.36_337.1689m/z	*	M+H-2H2O	C16H28N4O4S	38	2.1	-1.12123	89.0642	100 - 20 - 7.25 - 1.15 - 0.161	http://nonlinear.com/redirect/outbound?p=hmdb&param=HMDB03134		337.169	1	6.36048	0.0429443	x	x
HMDB05037	Sumatriptan	2.49952	6.36_337.1689m/z		M+ACN+H	C14H21N3O2S	37.2	0	-1.41394	87.8617	100 - 17.4 - 6.35 - 0.892 - 0.107	http://nonlinear.com/redirect/outbound?p=hmdb&param=HMDB05037		337.169	1	6.36048	0.0429443	x	x
HMDB29396	L-cis-3-Amino-2-pyrrolidinecarboxylic acid	2.41454	0.88_95.0606m/z		M+H-2H2O	C5H10N2O2	39.1	0	1.61624	97.5644	100 - 6.33 - 0.581	http://nonlinear.com/redirect/outbound?p=hmdb&param=HMDB29396		95.0606	1	0.875633	0.00852346	x
HMDB30405	D-1-Amino-2-pyrrolidinecarboxylic acid	2.41454	0.88_95.0606m/z	*	M+H-2H2O	C5H10N2O2	39.1	0	1.61624	97.5644	100 - 6.33 - 0.581	http://nonlinear.com/redirect/outbound?p=hmdb&param=HMDB30405		95.0606	1	0.875633	0.00852346	x
HMDB33112	Methylpyrazine	2.41454	0.88_95.0606m/z		M+H	C5H6N2	39	0	2.2352	97.8281	100 - 6.21 - 0.162	http://nonlinear.com/redirect/outbound?p=hmdb&param=HMDB33112		95.0606	1	0.875633	0.00852346	x
HMDB03869	Epsilon-(gamma-Glutamyl)-lysine	2.22235	6.36_339.1652m/z		M+ACN+Na	C11H21N3O5	32.5	1.77	4.83406	66.4233	100 - 13.4 - 1.86 - 0.169	http://nonlinear.com/redirect/outbound?p=hmdb&param=HMDB03869		339.165	1	6.36048	0.0247749	x
HMDB04207	L-a-glutamyl-L-Lysine	2.22235	6.36_339.1652m/z	*	M+ACN+Na	C11H21N3O5	33	4.12	4.83406	66.4233	100 - 13.4 - 1.86 - 0.169	http://nonlinear.com/redirect/outbound?p=hmdb&param=HMDB04207		339.165	1	6.36048	0.0247749	x
HMDB32221	Dihydro-2,4,6-tris(2-methylpropyl)-4h-1,3,5-dithiazine	2.10833	5.77_289.1889n	*	M+ACN+H, 2M+H	C15H31NS2	36.9	0	-3.18194	88.1994	100 - 18.5 - 10.7 - 1.69 - 0.384	http://nonlinear.com/redirect/outbound?p=hmdb&param=HMDB32221	289.189	331.223	1	5.76622	0.02593	x
HMDB12958	Gamma-Tocotrienol	2.02747	5.65_375.3027m/z	*	M+H-2H2O	C28H42O2	35.7	0	-4.74021	83.9695	100 - 30.8 - 5 - 0.566	http://nonlinear.com/redirect/outbound?p=hmdb&param=HMDB12958		375.303	1	5.64528	0.0117774	x
HMDB30554	epsilon-Tocopherol	2.02747	5.65_375.3027m/z		M+H-2H2O	C28H42O2	35.7	0	-4.74021	83.9695	100 - 30.8 - 5 - 0.566	http://nonlinear.com/redirect/outbound?p=hmdb&param=HMDB30554		375.303	1	5.64528	0.0117774	x
HMDB30898	(22E, 24x)-Ergosta-4,6,8,22-tetraen-3-one	2.02747	5.65_375.3027m/z		M+H-H2O	C28H40O	35.7	0	-4.95784	84.0871	100 - 30.8 - 4.78 - 0.5	http://nonlinear.com/redirect/outbound?p=hmdb&param=HMDB30898		375.303	1	5.64528	0.0117774	x
HMDB32106	(3beta,22E,24R)-3-Hydroxyergosta-5,8,22-trien-7-one	2.02747	5.65_375.3027m/z		M+H-2H2O	C28H42O2	35.7	0	-4.74021	83.9695	100 - 30.8 - 5 - 0.566	http://nonlinear.com/redirect/outbound?p=hmdb&param=HMDB32106		375.303	1	5.64528	0.0117774	x
HMDB37380	(6alpha,22E)-6-Hydroxy-4,7,22-ergostatrien-3-one	2.02747	5.65_375.3027m/z		M+H-2H2O	C28H42O2	35.7	0	-4.74021	83.9695	100 - 30.8 - 5 - 0.566	http://nonlinear.com/redirect/outbound?p=hmdb&param=HMDB37380		375.303	1	5.64528	0.0117774	x
HMDB12799	5'-Carboxy-gamma-chromanol	1.9527	5.83_324.2182m/z		M+NH4	C18H26O4	38.3	1.23	4.27605	95.0173	100 - 19.9 - 2.7 - 0.275	http://nonlinear.com/redirect/outbound?p=hmdb&param=HMDB12799		324.218	1	5.83052	0.0408561	x
HMDB29391	N-Jasmonoylisoleucine	1.9527	5.83_324.2182m/z		M+H	C18H29NO4	38	0	4.05078	94.6396	100 - 20.3 - 2.78 - 0.286	http://nonlinear.com/redirect/outbound?p=hmdb&param=HMDB29391		324.218	1	5.83052	0.0408561	x
HMDB33630	Lactapiperanol C	1.9527	5.83_324.2182m/z	*	M+ACN+H	C16H26O4	38.3	0	4.63973	97.0797	100 - 17.8 - 2.3 - 0.223	http://nonlinear.com/redirect/outbound?p=hmdb&param=HMDB33630		324.218	1	5.83052	0.0408561	x
HMDB34780	Capsiate	1.9527	5.83_324.2182m/z		M+NH4	C18H26O4	38.3	1.29	4.27605	95.0173	100 - 19.9 - 2.7 - 0.275	http://nonlinear.com/redirect/outbound?p=hmdb&param=HMDB34780		324.218	1	5.83052	0.0408561	x
HMDB30975	Corchoionoside B	1.79496	3.76_212.0859m/z		M+H+Na	C19H28O9	35	0.13	4.8583	80.2872	100 - 21.2 - 3.99 - 0.528	http://nonlinear.com/redirect/outbound?p=hmdb&param=HMDB30975		212.086	2	3.76238	0.00892304	x
HMDB32853	3-(1,1-Dimethylallyl)scopoletin 7-glucoside	1.79496	3.76_212.0859m/z	*	M+2H	C21H26O9	35.5	0.169	-1.09326	78.6035	100 - 23.4 - 4.45 - 0.616	http://nonlinear.com/redirect/outbound?p=hmdb&param=HMDB32853		212.086	2	3.76238	0.00892304	x
HMDB41891	famprofazone	1.76039	5.76_342.2339m/z	*	M+H-2H2O	C24H31N3O	32.6	0	2.78438	66.2808	100 - 27.4 - 3.83 - 0.363	http://nonlinear.com/redirect/outbound?p=hmdb&param=HMDB41891		342.234	1	5.75908	0.0165092	x
HMDB10321	3,17-Androstanediol glucuronide	1.70098	5.35_433.2573m/z	*	M+H-2H2O	C25H40O8	38.1	11.4	-2.39686	82.0293	100 - 27.8 - 5.36 - 0.775	http://nonlinear.com/redirect/outbound?p=hmdb&param=HMDB10321		433.257	1	5.35275	0.0439885	x
HMDB10339	3-alpha-androstanediol glucuronide	1.70098	5.35_433.2573m/z		M+H-2H2O	C25H40O8	38.1	11.2	-2.39686	82.0293	100 - 27.8 - 5.36 - 0.775	http://nonlinear.com/redirect/outbound?p=hmdb&param=HMDB10339		433.257	1	5.35275	0.0439885	x
HMDB10359	17-hydroxyandrostane-3-glucuronide	1.70098	5.35_433.2573m/z		M+H-2H2O	C25H40O8	38.1	11.2	-2.39686	82.0293	100 - 27.8 - 5.36 - 0.775	http://nonlinear.com/redirect/outbound?p=hmdb&param=HMDB10359		433.257	1	5.35275	0.0439885	x
HMDB29656	Erinacine E	1.70098	5.35_433.2573m/z		M+H	C25H36O6	35.8	0	-2.59661	82.2492	100 - 27.7 - 4.92 - 0.655	http://nonlinear.com/redirect/outbound?p=hmdb&param=HMDB29656		433.257	1	5.35275	0.0439885	x
HMDB39597	Colupdox a	1.70098	5.35_433.2573m/z		M+H	C25H36O6	35.8	0	-2.59661	82.2492	100 - 27.7 - 4.92 - 0.655	http://nonlinear.com/redirect/outbound?p=hmdb&param=HMDB39597		433.257	1	5.35275	0.0439885	x
HMDB40291	Erinacine A	1.70098	5.35_433.2573m/z		M+H	C25H36O6	35.8	0	-2.59661	82.2492	100 - 27.7 - 4.92 - 0.655	http://nonlinear.com/redirect/outbound?p=hmdb&param=HMDB40291		433.257	1	5.35275	0.0439885	x
HMDB40390	Erinacine B	1.70098	5.35_433.2573m/z		M+H	C25H36O6	35.8	0	-2.59661	82.2492	100 - 27.7 - 4.92 - 0.655	http://nonlinear.com/redirect/outbound?p=hmdb&param=HMDB40390		433.257	1	5.35275	0.0439885	x
HMDB32424	2-(4-Methyl-5-thiazolyl)ethyl propionate	1.65443	4.37_263.0833m/z		M+ACN+Na	C9H13NO2S	31.5	0	4.06968	62.0138	100 - 11.1 - 5.49 - 0.529	http://nonlinear.com/redirect/outbound?p=hmdb&param=HMDB32424		263.083	1	4.36887	0.032625	x
HMDB42056	tulobuterol	1.65443	4.37_263.0833m/z		M+H	C12H18Cl2NO	28.3	0	-2.06602	43.8009	100 - 13.6 - 65 - 8.75 - 10.9 - 1.43 - 0.11	http://nonlinear.com/redirect/outbound?p=hmdb&param=HMDB42056		263.083	1	4.36887	0.032625	x
HMDB29954	D-glycero-L-galacto-Octulose	1.61067	3.89_361.1329m/z	*	M+2H	C24H48O24	34.3	0	-3.1273	75.0146	100 - 27.4 - 8.55 - 1.66 - 0.313	http://nonlinear.com/redirect/outbound?p=hmdb&param=HMDB29954		361.133	2	3.89097	0.0448021	x
HMDB05049	10-Nitrolinoleic acid	1.47764	6.35_651.4592m/z		2M+H	C18H31NO4	38.1	0	2.06268	93.0575	100 - 20.3 - 2.79 - 0.286	http://nonlinear.com/redirect/outbound?p=hmdb&param=HMDB05049		651.459	1	6.35333	0.0374831	x
HMDB14443	Dapiprazole	1.47764	6.35_651.4592m/z	*	2M+H	C19H27N5	38.5	0	-2.04957	95.1966	100 - 22.7 - 2.46 - 0.169	http://nonlinear.com/redirect/outbound?p=hmdb&param=HMDB14443		651.459	1	6.35333	0.0374831	x
HMDB14750	Bisoprolol	1.47764	6.35_651.4592m/z		2M+H	C18H31NO4	38.1	0	2.06268	93.0575	100 - 20.3 - 2.79 - 0.286	http://nonlinear.com/redirect/outbound?p=hmdb&param=HMDB14750		651.459	1	6.35333	0.0374831	x
HMDB33503	Small bacteriocin	1.47764	6.35_651.4592m/z		2M+H	C18H31NO4	38.1	0	2.06268	93.0575	100 - 20.3 - 2.79 - 0.286	http://nonlinear.com/redirect/outbound?p=hmdb&param=HMDB33503		651.459	1	6.35333	0.0374831	x
HMDB41248	N-[[3-Hydroxy-2-(2-pentenyl)cyclopentyl]acetyl]isoleucine	1.47764	6.35_651.4592m/z		2M+H	C18H31NO4	38.1	0	2.06268	93.0575	100 - 20.3 - 2.79 - 0.286	http://nonlinear.com/redirect/outbound?p=hmdb&param=HMDB41248		651.459	1	6.35333	0.0374831	x
HMDB15216	Emedastine	1.41882	5.08_303.2177m/z		M+H	C17H26N4O	38.6	0	-0.633463	93.5495	100 - 20.2 - 2.14 - 0.159	http://nonlinear.com/redirect/outbound?p=hmdb&param=HMDB15216		303.218	1	5.08115	0.0379054	x
HMDB15639	Mepyramine	1.41882	5.08_303.2177m/z	*	M+NH4	C17H23N3O	40.2	8.77	-0.671273	93.189	100 - 19.8 - 2.06 - 0.15	http://nonlinear.com/redirect/outbound?p=hmdb&param=HMDB15639		303.218	1	5.08115	0.0379054	x
HMDB37830	xi-7-Hydroxyhexadecanedioic acid	1.41882	5.08_303.2177m/z		M+H	C16H30O5	38.3	3.78	3.79199	91.9783	100 - 17.8 - 2.53 - 0.262	http://nonlinear.com/redirect/outbound?p=hmdb&param=HMDB37830		303.218	1	5.08115	0.0379054	x
HMDB37831	xi-8-Hydroxyhexadecanedioic acid	1.41882	5.08_303.2177m/z		M+H	C16H30O5	38.3	3.78	3.79199	91.9783	100 - 17.8 - 2.53 - 0.262	http://nonlinear.com/redirect/outbound?p=hmdb&param=HMDB37831		303.218	1	5.08115	0.0379054	x
HMDB02972	Vitamin K1 2,3-epoxide	1.40989	6.61_431.3306m/z	*	M+H-2H2O	C31H46O3	33.3	0	-0.439201	67.0264	100 - 34.2 - 6.27 - 0.815	http://nonlinear.com/redirect/outbound?p=hmdb&param=HMDB02972		431.331	1	6.6107	0.0176397	x
HMDB35640	Sintaxanthin	1.40989	6.61_431.3306m/z		M+H	C31H42O	33.2	0	-0.475976	66.7991	100 - 34 - 5.82 - 0.667	http://nonlinear.com/redirect/outbound?p=hmdb&param=HMDB35640		431.331	1	6.6107	0.0176397	x
HMDB04029	11-Dehydrocorticosterone	1.3499	2.68_173.1063m/z		M+2H	C21H28O4	35.6	0.0716	-2.26756	80.5475	100 - 23.2 - 3.39 - 0.37	http://nonlinear.com/redirect/outbound?p=hmdb&param=HMDB04029		173.106	2	2.6794	0.0165306	x
HMDB04631	Formebolone	1.3499	2.68_173.1063m/z		M+2H	C21H28O4	35.6	0.0678	-2.26756	80.5475	100 - 23.2 - 3.39 - 0.37	http://nonlinear.com/redirect/outbound?p=hmdb&param=HMDB04631		173.106	2	2.6794	0.0165306	x
HMDB12614	19-Oxo-deoxycorticosterone	1.3499	2.68_173.1063m/z	*	M+2H	C21H28O4	35.6	0.217	-2.26756	80.5475	100 - 23.2 - 3.39 - 0.37	http://nonlinear.com/redirect/outbound?p=hmdb&param=HMDB12614		173.106	2	2.6794	0.0165306	x
HMDB30743	(E,E)-Boviquinone 3	1.3499	2.68_173.1063m/z		M+2H	C21H28O4	35.6	0.0711	-2.26756	80.5475	100 - 23.2 - 3.39 - 0.37	http://nonlinear.com/redirect/outbound?p=hmdb&param=HMDB30743		173.106	2	2.6794	0.0165306	x
HMDB31096	Neotussilagolactone	1.3499	2.68_173.1063m/z		M+2H	C21H28O4	35.6	0.0737	-2.26756	80.5475	100 - 23.2 - 3.39 - 0.37	http://nonlinear.com/redirect/outbound?p=hmdb&param=HMDB31096		173.106	2	2.6794	0.0165306	x
HMDB00752	Methylglutaric acid		3.36_111.0447m/z		M+H-2H2O	C6H10O4	42.6	20.8	4.58915	97.5796	100 - 6.76 - 1.02	http://nonlinear.com/redirect/outbound?p=hmdb&param=HMDB00752		111.045	1	3.36375	0.0175516	x
