# Supplementary material for: Identification and characterization of a pathogenicity-related gene VdCYP1 from Verticillium dahliae
Source: Sci Rep. 2016 Jun 22;6:27979. doi: 10.1038/srep27979 (PMC4916405; doi:10.1038/srep27979)
Supplement: Supplementary Dataset 2 [file srep27979-s3.xls]

## Sheet: Sheet1
Supplementary Table 2 | Annotation the aminobenzoate degradation pathway in the reference genome of VdLs.17
Gene-ID	KEGG_ID/KO_ID/KO_name/KO_EC/KO_define	KEGG:Identity	E-value	KEGG_First_class	KEGG_Second_class	KEGG_Third_class	BR_family/PATH_way	IPR_define
VDAG_00190	afm:AFUA_7G00160//K00680//E2.3.1.-//EC --//--	39.39	0	Metabolism// Metabolism// Metabolism// Metabolism// Metabolism// Metabolism	Amino Acid Metabolism// Metabolism of Terpenoids and Polyketides// Xenobiotics Biodegradation and Metabolism// Xenobiotics Biodegradation and Metabolism// Xenobiotics Biodegradation and Metabolism// Xenobiotics Biodegradation and Metabolism	Tyrosine metabolism // Limonene and pinene degradation // Benzoate degradation // Aminobenzoate degradation // Ethylbenzene degradation // Naphthalene degradation	[PATH:ko00350][PATH:ko00903][PATH:ko00362][PATH:ko00627][PATH:ko00642][PATH:ko00626]	IPR000794; Beta-ketoacyl synthase//IPR001031; Thioesterase//IPR001227; Acyl transferase domain//IPR006163; Phosphopantetheine-binding//IPR009081; Acyl carrier protein-like//IPR014030; Beta-ketoacyl synthase, N-terminal//IPR014031; Beta-ketoacyl synthase, C-terminal//IPR014043; Acyl transferase//IPR016035; Acyl transferase/acyl hydrolase/lysophospholipase//IPR016036; Malonyl-CoA ACP transacylase, …
VDAG_00319	hwa:HQ1018A//K00517//E1.14.-.-//EC --//--	36.89	2e-29	Metabolism// Metabolism// Metabolism// Metabolism// Metabolism	Metabolism of Terpenoids and Polyketides// Biosynthesis of Other Secondary Metabolites// Xenobiotics Biodegradation and Metabolism// Xenobiotics Biodegradation and Metabolism// Xenobiotics Biodegradation and Metabolism	Limonene and pinene degradation // Stilbenoid, diarylheptanoid and gingerol biosynthesis // Aminobenzoate degradation // Bisphenol degradation // Polycyclic aromatic hydrocarbon degradation	[PATH:ko00903][PATH:ko00945][PATH:ko00627][PATH:ko00363][PATH:ko00624]	IPR002060; Squalene/phytoene synthase//IPR008949; Terpenoid synthase//IPR017825; Lycopene cyclase domain//IPR019845; Squalene/phytoene synthase, conserved site
VDAG_00556	afv:AFLA_131810//K00492//E1.14.13.-//EC --//--	33.89	4e-76	Metabolism// Metabolism// Metabolism// Metabolism// Metabolism// Metabolism// Metabolism// Metabolism	Amino Acid Metabolism// Metabolism of Terpenoids and Polyketides// Xenobiotics Biodegradation and Metabolism// Xenobiotics Biodegradation and Metabolism// Xenobiotics Biodegradation and Metabolism// Xenobiotics Biodegradation and Metabolism// Xenobiotics Biodegradation and Metabolism// Xenobiotics Biodegradation and Metabolism	Histidine metabolism // Limonene and pinene degradation // Aminobenzoate degradation // Chlorocyclohexane and chlorobenzene degradation // Toluene degradation // Bisphenol degradation // Naphthalene degradation // Polycyclic aromatic hydrocarbon degradation	[PATH:ko00340][PATH:ko00903][PATH:ko00627][PATH:ko00361][PATH:ko00623][PATH:ko00363][PATH:ko00626][PATH:ko00624]	IPR011701; Major facilitator superfamily//IPR016196; Major facilitator superfamily domain, general substrate transporter//IPR020846; Major facilitator superfamily domain
VDAG_00739	afv:AFLA_131810//K00492//E1.14.13.-//EC --//--	56.97	4e-159	Metabolism// Metabolism// Metabolism// Metabolism// Metabolism// Metabolism// Metabolism// Metabolism	Amino Acid Metabolism// Metabolism of Terpenoids and Polyketides// Xenobiotics Biodegradation and Metabolism// Xenobiotics Biodegradation and Metabolism// Xenobiotics Biodegradation and Metabolism// Xenobiotics Biodegradation and Metabolism// Xenobiotics Biodegradation and Metabolism// Xenobiotics Biodegradation and Metabolism	Histidine metabolism // Limonene and pinene degradation // Aminobenzoate degradation // Chlorocyclohexane and chlorobenzene degradation // Toluene degradation // Bisphenol degradation // Naphthalene degradation // Polycyclic aromatic hydrocarbon degradation	[PATH:ko00340][PATH:ko00903][PATH:ko00627][PATH:ko00361][PATH:ko00623][PATH:ko00363][PATH:ko00626][PATH:ko00624]	IPR011701; Major facilitator superfamily//IPR016196; Major facilitator superfamily domain, general substrate transporter//IPR020846; Major facilitator superfamily domain
VDAG_00831	afv:AFLA_110330//K01077//E3.1.3.1, phoA, phoB//EC 3.1.3.1//alkaline phosphatase	55.56	3e-118	Metabolism// Metabolism// Environmental Information Processing	Metabolism of Cofactors and Vitamins// Xenobiotics Biodegradation and Metabolism// Signal Transduction	Folate biosynthesis // Aminobenzoate degradation // Two-component system	[PATH:ko00790][PATH:ko00627][PATH:ko02020]	IPR001952; Alkaline phosphatase//IPR017849; Alkaline phosphatase-like, alpha/beta/alpha//IPR017850; Alkaline-phosphatase-like, core domain//IPR018299; Alkaline phosphatase, active site
VDAG_01098	rpa:RPA0221//K01913//E6.2.1.-//EC --//--	33.7	9e-71	Metabolism// Metabolism// Metabolism// Metabolism// Metabolism	Carbohydrate Metabolism// Metabolism of Terpenoids and Polyketides// Biosynthesis of Other Secondary Metabolites// Xenobiotics Biodegradation and Metabolism// Xenobiotics Biodegradation and Metabolism	Propanoate metabolism // Limonene and pinene degradation // Tropane, piperidine and pyridine alkaloid biosynthesis // Aminobenzoate degradation // Caprolactam degradation	[PATH:ko00640][PATH:ko00903][PATH:ko00960][PATH:ko00627][PATH:ko00930]	IPR000873; AMP-dependent synthetase/ligase
VDAG_01148	afm:AFUA_4G08210//K00680//E2.3.1.-//EC --//--	37.93	2e-33	Metabolism// Metabolism// Metabolism// Metabolism// Metabolism// Metabolism	Amino Acid Metabolism// Metabolism of Terpenoids and Polyketides// Xenobiotics Biodegradation and Metabolism// Xenobiotics Biodegradation and Metabolism// Xenobiotics Biodegradation and Metabolism// Xenobiotics Biodegradation and Metabolism	Tyrosine metabolism // Limonene and pinene degradation // Benzoate degradation // Aminobenzoate degradation // Ethylbenzene degradation // Naphthalene degradation	[PATH:ko00350][PATH:ko00903][PATH:ko00362][PATH:ko00627][PATH:ko00642][PATH:ko00626]	IPR000182; GNAT domain//IPR016181; Acyl-CoA N-acyltransferase
VDAG_01203	afv:AFLA_131810//K00492//E1.14.13.-//EC --//--	36.03	1e-93	Metabolism// Metabolism// Metabolism// Metabolism// Metabolism// Metabolism// Metabolism// Metabolism	Amino Acid Metabolism// Metabolism of Terpenoids and Polyketides// Xenobiotics Biodegradation and Metabolism// Xenobiotics Biodegradation and Metabolism// Xenobiotics Biodegradation and Metabolism// Xenobiotics Biodegradation and Metabolism// Xenobiotics Biodegradation and Metabolism// Xenobiotics Biodegradation and Metabolism	Histidine metabolism // Limonene and pinene degradation // Aminobenzoate degradation // Chlorocyclohexane and chlorobenzene degradation // Toluene degradation // Bisphenol degradation // Naphthalene degradation // Polycyclic aromatic hydrocarbon degradation	[PATH:ko00340][PATH:ko00903][PATH:ko00627][PATH:ko00361][PATH:ko00623][PATH:ko00363][PATH:ko00626][PATH:ko00624]	IPR011701; Major facilitator superfamily//IPR016196; Major facilitator superfamily domain, general substrate transporter//IPR020846; Major facilitator superfamily domain
VDAG_01233	cpw:CPC735_037270//K01078//E3.1.3.2//EC 3.1.3.2//acid phosphatase	56.18	4e-171	Metabolism// Metabolism// Human Diseases	Metabolism of Cofactors and Vitamins// Xenobiotics Biodegradation and Metabolism// Infectious Diseases	Riboflavin metabolism // Aminobenzoate degradation // Tuberculosis	[PATH:ko00740][PATH:ko00627][PATH:ko05152]	NA
VDAG_01304	teq:TEQUI_0460//K01077//E3.1.3.1, phoA, phoB//EC 3.1.3.1//alkaline phosphatase	35.19	5e-95	Metabolism// Metabolism// Environmental Information Processing	Metabolism of Cofactors and Vitamins// Xenobiotics Biodegradation and Metabolism// Signal Transduction	Folate biosynthesis // Aminobenzoate degradation // Two-component system	[PATH:ko00790][PATH:ko00627][PATH:ko02020]	IPR001952; Alkaline phosphatase//IPR017849; Alkaline phosphatase-like, alpha/beta/alpha//IPR017850; Alkaline-phosphatase-like, core domain
VDAG_01460	afm:AFUA_8G04050//K01078//E3.1.3.2//EC 3.1.3.2//acid phosphatase	54.24	1e-33	Metabolism// Metabolism// Human Diseases	Metabolism of Cofactors and Vitamins// Xenobiotics Biodegradation and Metabolism// Infectious Diseases	Riboflavin metabolism // Aminobenzoate degradation // Tuberculosis	[PATH:ko00740][PATH:ko00627][PATH:ko05152]	IPR008967; p53-like transcription factor, DNA-binding//IPR024061; NDT80 DNA-binding domain
VDAG_01478	afm:AFUA_2G08430//K00680//E2.3.1.-//EC --//--	44.61	3e-51	Metabolism// Metabolism// Metabolism// Metabolism// Metabolism// Metabolism	Amino Acid Metabolism// Metabolism of Terpenoids and Polyketides// Xenobiotics Biodegradation and Metabolism// Xenobiotics Biodegradation and Metabolism// Xenobiotics Biodegradation and Metabolism// Xenobiotics Biodegradation and Metabolism	Tyrosine metabolism // Limonene and pinene degradation // Benzoate degradation // Aminobenzoate degradation // Ethylbenzene degradation // Naphthalene degradation	[PATH:ko00350][PATH:ko00903][PATH:ko00362][PATH:ko00627][PATH:ko00642][PATH:ko00626]	IPR001138; Zn(2)-C6 fungal-type DNA-binding domain//IPR001451; Bacterial transferase hexapeptide repeat//IPR011004; Trimeric LpxA-like//IPR024688; Maltose/galactoside acetyltransferase
VDAG_01591	afm:AFUA_6G09520//K01066//E3.1.1.-//EC 3.1.1.-//esterase / lipase	53.34	0	Metabolism// Metabolism// Metabolism	Biosynthesis of Other Secondary Metabolites// Xenobiotics Biodegradation and Metabolism// Xenobiotics Biodegradation and Metabolism	Tropane, piperidine and pyridine alkaloid biosynthesis // Aminobenzoate degradation // Bisphenol degradation	[PATH:ko00960][PATH:ko00627][PATH:ko00363]	IPR013094; Alpha/beta hydrolase fold-3
VDAG_01659	afm:AFUA_8G00240//K00517//E1.14.-.-//EC --//--	32.82	7e-55	Metabolism// Metabolism// Metabolism// Metabolism// Metabolism	Metabolism of Terpenoids and Polyketides// Biosynthesis of Other Secondary Metabolites// Xenobiotics Biodegradation and Metabolism// Xenobiotics Biodegradation and Metabolism// Xenobiotics Biodegradation and Metabolism	Limonene and pinene degradation // Stilbenoid, diarylheptanoid and gingerol biosynthesis // Aminobenzoate degradation // Bisphenol degradation // Polycyclic aromatic hydrocarbon degradation	[PATH:ko00903][PATH:ko00945][PATH:ko00627][PATH:ko00363][PATH:ko00624]	IPR001128; Cytochrome P450//IPR002403; Cytochrome P450, E-class, group IV//IPR017972; Cytochrome P450, conserved site
VDAG_01662	afm:AFUA_2G18010//K00517//E1.14.-.-//EC --//--	33.18	3e-78	Metabolism// Metabolism// Metabolism// Metabolism// Metabolism	Metabolism of Terpenoids and Polyketides// Biosynthesis of Other Secondary Metabolites// Xenobiotics Biodegradation and Metabolism// Xenobiotics Biodegradation and Metabolism// Xenobiotics Biodegradation and Metabolism	Limonene and pinene degradation // Stilbenoid, diarylheptanoid and gingerol biosynthesis // Aminobenzoate degradation // Bisphenol degradation // Polycyclic aromatic hydrocarbon degradation	[PATH:ko00903][PATH:ko00945][PATH:ko00627][PATH:ko00363][PATH:ko00624]	IPR001128; Cytochrome P450//IPR002403; Cytochrome P450, E-class, group IV//IPR017972; Cytochrome P450, conserved site
VDAG_01663	afm:AFUA_2G18010//K00517//E1.14.-.-//EC --//--	42.03	5e-71	Metabolism// Metabolism// Metabolism// Metabolism// Metabolism	Metabolism of Terpenoids and Polyketides// Biosynthesis of Other Secondary Metabolites// Xenobiotics Biodegradation and Metabolism// Xenobiotics Biodegradation and Metabolism// Xenobiotics Biodegradation and Metabolism	Limonene and pinene degradation // Stilbenoid, diarylheptanoid and gingerol biosynthesis // Aminobenzoate degradation // Bisphenol degradation // Polycyclic aromatic hydrocarbon degradation	[PATH:ko00903][PATH:ko00945][PATH:ko00627][PATH:ko00363][PATH:ko00624]	IPR001128; Cytochrome P450//IPR002403; Cytochrome P450, E-class, group IV//IPR017972; Cytochrome P450, conserved site
VDAG_01687	afm:AFUA_3G14510//K01066//E3.1.1.-//EC 3.1.1.-//esterase / lipase	31.4	1e-30	Metabolism// Metabolism// Metabolism	Biosynthesis of Other Secondary Metabolites// Xenobiotics Biodegradation and Metabolism// Xenobiotics Biodegradation and Metabolism	Tropane, piperidine and pyridine alkaloid biosynthesis // Aminobenzoate degradation // Bisphenol degradation	[PATH:ko00960][PATH:ko00627][PATH:ko00363]	IPR001087; Lipase, GDSL//IPR013830; Esterase, SGNH hydrolase-type//IPR013831; Esterase, SGNH hydrolase-type, subgroup
VDAG_01813	pic:PICST_33225//K00680//E2.3.1.-//EC --//--	46.41	4e-151	Metabolism// Metabolism// Metabolism// Metabolism// Metabolism// Metabolism	Amino Acid Metabolism// Metabolism of Terpenoids and Polyketides// Xenobiotics Biodegradation and Metabolism// Xenobiotics Biodegradation and Metabolism// Xenobiotics Biodegradation and Metabolism// Xenobiotics Biodegradation and Metabolism	Tyrosine metabolism // Limonene and pinene degradation // Benzoate degradation // Aminobenzoate degradation // Ethylbenzene degradation // Naphthalene degradation	[PATH:ko00350][PATH:ko00903][PATH:ko00362][PATH:ko00627][PATH:ko00642][PATH:ko00626]	IPR016196; Major facilitator superfamily domain, general substrate transporter//IPR024371; Acetyl-coenzyme A transporter 1
VDAG_01835	afm:AFUA_3G14700//K00680//E2.3.1.-//EC --//--	31.6	0	Metabolism// Metabolism// Metabolism// Metabolism// Metabolism// Metabolism	Amino Acid Metabolism// Metabolism of Terpenoids and Polyketides// Xenobiotics Biodegradation and Metabolism// Xenobiotics Biodegradation and Metabolism// Xenobiotics Biodegradation and Metabolism// Xenobiotics Biodegradation and Metabolism	Tyrosine metabolism // Limonene and pinene degradation // Benzoate degradation // Aminobenzoate degradation // Ethylbenzene degradation // Naphthalene degradation	[PATH:ko00350][PATH:ko00903][PATH:ko00362][PATH:ko00627][PATH:ko00642][PATH:ko00626]	IPR000794; Beta-ketoacyl synthase//IPR001227; Acyl transferase domain//IPR002364; Quinone oxidoreductase/zeta-crystallin, conserved site//IPR006162; Phosphopantetheine attachment site//IPR006163; Phosphopantetheine-binding//IPR009081; Acyl carrier protein-like//IPR011032; GroES-like//IPR013149; Alcohol dehydrogenase, C-terminal//IPR013154; Alcohol dehydrogenase GroES-like//IPR013217; Methyltransf…
VDAG_01856	afm:AFUA_3G14700//K00680//E2.3.1.-//EC --//--	35.07	0	Metabolism// Metabolism// Metabolism// Metabolism// Metabolism// Metabolism	Amino Acid Metabolism// Metabolism of Terpenoids and Polyketides// Xenobiotics Biodegradation and Metabolism// Xenobiotics Biodegradation and Metabolism// Xenobiotics Biodegradation and Metabolism// Xenobiotics Biodegradation and Metabolism	Tyrosine metabolism // Limonene and pinene degradation // Benzoate degradation // Aminobenzoate degradation // Ethylbenzene degradation // Naphthalene degradation	[PATH:ko00350][PATH:ko00903][PATH:ko00362][PATH:ko00627][PATH:ko00642][PATH:ko00626]	IPR000794; Beta-ketoacyl synthase//IPR001227; Acyl transferase domain//IPR002198; Short-chain dehydrogenase/reductase SDR//IPR006162; Phosphopantetheine attachment site//IPR006163; Phosphopantetheine-binding//IPR009081; Acyl carrier protein-like//IPR011032; GroES-like//IPR014030; Beta-ketoacyl synthase, N-terminal//IPR014031; Beta-ketoacyl synthase, C-terminal//IPR014043; Acyl transferase//IPR016…
VDAG_01897	afm:AFUA_5G08960//K01066//E3.1.1.-//EC 3.1.1.-//esterase / lipase	63.52	0	Metabolism// Metabolism// Metabolism	Biosynthesis of Other Secondary Metabolites// Xenobiotics Biodegradation and Metabolism// Xenobiotics Biodegradation and Metabolism	Tropane, piperidine and pyridine alkaloid biosynthesis // Aminobenzoate degradation // Bisphenol degradation	[PATH:ko00960][PATH:ko00627][PATH:ko00363]	IPR000073; Alpha/beta hydrolase fold-1//IPR006693; Partial AB-hydrolase lipase domain
VDAG_01997	ani:AN8063.2//K01078//E3.1.3.2//EC 3.1.3.2//acid phosphatase	31.46	3e-31	Metabolism// Metabolism// Human Diseases	Metabolism of Cofactors and Vitamins// Xenobiotics Biodegradation and Metabolism// Infectious Diseases	Riboflavin metabolism // Aminobenzoate degradation // Tuberculosis	[PATH:ko00740][PATH:ko00627][PATH:ko05152]	IPR000560; Histidine phosphatase superfamily, clade-2
VDAG_02069	mgr:MGG_05827//K01426//E3.5.1.4, amiE//EC 3.5.1.4//amidase	63.76	0	Metabolism// Metabolism// Metabolism// Metabolism// Metabolism// Metabolism	Amino Acid Metabolism// Amino Acid Metabolism// Amino Acid Metabolism// Metabolism of Other Amino Acids// Xenobiotics Biodegradation and Metabolism// Xenobiotics Biodegradation and Metabolism	Arginine and proline metabolism // Phenylalanine metabolism // Tryptophan metabolism // Cyanoamino acid metabolism // Aminobenzoate degradation // Styrene degradation	[PATH:ko00330][PATH:ko00360][PATH:ko00380][PATH:ko00460][PATH:ko00627][PATH:ko00643]	IPR000120; Amidase//IPR023631; Amidase signature domain
VDAG_02101	pno:SNOG_00663//K01078//E3.1.3.2//EC 3.1.3.2//acid phosphatase	32.89	3e-42	Metabolism// Metabolism// Human Diseases	Metabolism of Cofactors and Vitamins// Xenobiotics Biodegradation and Metabolism// Infectious Diseases	Riboflavin metabolism // Aminobenzoate degradation // Tuberculosis	[PATH:ko00740][PATH:ko00627][PATH:ko05152]	IPR001128; Cytochrome P450//IPR002401; Cytochrome P450, E-class, group I//IPR017972; Cytochrome P450, conserved site
VDAG_02143	fgr:FG11194.1//K03380//E1.14.13.7//EC 1.14.13.7//phenol 2-monooxygenase	42.05	6e-131	Metabolism// Metabolism// Metabolism	Xenobiotics Biodegradation and Metabolism// Xenobiotics Biodegradation and Metabolism// Xenobiotics Biodegradation and Metabolism	Aminobenzoate degradation // Chlorocyclohexane and chlorobenzene degradation // Toluene degradation	[PATH:ko00627][PATH:ko00361][PATH:ko00623]	IPR006094; FAD linked oxidase, N-terminal//IPR012951; Berberine/berberine-like//IPR016166; FAD-binding, type 2//IPR016168; FAD-linked oxidase, FAD-binding, subdomain 2
VDAG_02182	fgr:FG08086.1//K07824//E1.14.13.12//EC 1.14.13.12//benzoate 4-monooxygenase	56.61	0	Metabolism// Metabolism	Xenobiotics Biodegradation and Metabolism// Xenobiotics Biodegradation and Metabolism	Benzoate degradation // Aminobenzoate degradation	[PATH:ko00362][PATH:ko00627]	IPR011701; Major facilitator superfamily//IPR016196; Major facilitator superfamily domain, general substrate transporter//IPR020846; Major facilitator superfamily domain
VDAG_02504	gbe:GbCGDNIH1_2368//K01066//E3.1.1.-//EC 3.1.1.-//esterase / lipase	31.34	1e-14	Metabolism// Metabolism// Metabolism	Biosynthesis of Other Secondary Metabolites// Xenobiotics Biodegradation and Metabolism// Xenobiotics Biodegradation and Metabolism	Tropane, piperidine and pyridine alkaloid biosynthesis // Aminobenzoate degradation // Bisphenol degradation	[PATH:ko00960][PATH:ko00627][PATH:ko00363]	IPR013094; Alpha/beta hydrolase fold-3
VDAG_02530	gfo:GFO_2080//K00680//E2.3.1.-//EC --//--	31.4	3e-27	Metabolism// Metabolism// Metabolism// Metabolism// Metabolism// Metabolism	Amino Acid Metabolism// Metabolism of Terpenoids and Polyketides// Xenobiotics Biodegradation and Metabolism// Xenobiotics Biodegradation and Metabolism// Xenobiotics Biodegradation and Metabolism// Xenobiotics Biodegradation and Metabolism	Tyrosine metabolism // Limonene and pinene degradation // Benzoate degradation // Aminobenzoate degradation // Ethylbenzene degradation // Naphthalene degradation	[PATH:ko00350][PATH:ko00903][PATH:ko00362][PATH:ko00627][PATH:ko00642][PATH:ko00626]	IPR000182; GNAT domain//IPR016181; Acyl-CoA N-acyltransferase
VDAG_02553	bfu:BC1G_14633//K01426//E3.5.1.4, amiE//EC 3.5.1.4//amidase	57.35	0	Metabolism// Metabolism// Metabolism// Metabolism// Metabolism// Metabolism	Amino Acid Metabolism// Amino Acid Metabolism// Amino Acid Metabolism// Metabolism of Other Amino Acids// Xenobiotics Biodegradation and Metabolism// Xenobiotics Biodegradation and Metabolism	Arginine and proline metabolism // Phenylalanine metabolism // Tryptophan metabolism // Cyanoamino acid metabolism // Aminobenzoate degradation // Styrene degradation	[PATH:ko00330][PATH:ko00360][PATH:ko00380][PATH:ko00460][PATH:ko00627][PATH:ko00643]	IPR000120; Amidase//IPR015830; Amidase, fungi//IPR020556; Amidase, conserved site//IPR023631; Amidase signature domain
VDAG_02763	afm:AFUA_3G03450//K00517//E1.14.-.-//EC --//--	35.18	5e-66	Metabolism// Metabolism// Metabolism// Metabolism// Metabolism	Metabolism of Terpenoids and Polyketides// Biosynthesis of Other Secondary Metabolites// Xenobiotics Biodegradation and Metabolism// Xenobiotics Biodegradation and Metabolism// Xenobiotics Biodegradation and Metabolism	Limonene and pinene degradation // Stilbenoid, diarylheptanoid and gingerol biosynthesis // Aminobenzoate degradation // Bisphenol degradation // Polycyclic aromatic hydrocarbon degradation	[PATH:ko00903][PATH:ko00945][PATH:ko00627][PATH:ko00363][PATH:ko00624]	IPR001128; Cytochrome P450//IPR002401; Cytochrome P450, E-class, group I
VDAG_02832	fgr:FG11194.1//K03380//E1.14.13.7//EC 1.14.13.7//phenol 2-monooxygenase	49.37	1e-175	Metabolism// Metabolism// Metabolism	Xenobiotics Biodegradation and Metabolism// Xenobiotics Biodegradation and Metabolism// Xenobiotics Biodegradation and Metabolism	Aminobenzoate degradation // Chlorocyclohexane and chlorobenzene degradation // Toluene degradation	[PATH:ko00627][PATH:ko00361][PATH:ko00623]	IPR006094; FAD linked oxidase, N-terminal//IPR012951; Berberine/berberine-like//IPR016166; FAD-binding, type 2//IPR016168; FAD-linked oxidase, FAD-binding, subdomain 2
VDAG_02868	afm:AFUA_3G14760//K00517//E1.14.-.-//EC --//--	33.58	3e-77	Metabolism// Metabolism// Metabolism// Metabolism// Metabolism	Metabolism of Terpenoids and Polyketides// Biosynthesis of Other Secondary Metabolites// Xenobiotics Biodegradation and Metabolism// Xenobiotics Biodegradation and Metabolism// Xenobiotics Biodegradation and Metabolism	Limonene and pinene degradation // Stilbenoid, diarylheptanoid and gingerol biosynthesis // Aminobenzoate degradation // Bisphenol degradation // Polycyclic aromatic hydrocarbon degradation	[PATH:ko00903][PATH:ko00945][PATH:ko00627][PATH:ko00363][PATH:ko00624]	IPR001128; Cytochrome P450//IPR002401; Cytochrome P450, E-class, group I
VDAG_02873	vvi:100262718//K00120//E1.1.-.-//EC --//--	43.44	2e-67	Metabolism// Metabolism// Metabolism// Metabolism// Metabolism// Metabolism	Metabolism of Terpenoids and Polyketides// Xenobiotics Biodegradation and Metabolism// Xenobiotics Biodegradation and Metabolism// Xenobiotics Biodegradation and Metabolism// Xenobiotics Biodegradation and Metabolism// Xenobiotics Biodegradation and Metabolism	Limonene and pinene degradation // Aminobenzoate degradation // Chloroalkane and chloroalkene degradation // Bisphenol degradation // Naphthalene degradation // Polycyclic aromatic hydrocarbon degradation	[PATH:ko00903][PATH:ko00627][PATH:ko00625][PATH:ko00363][PATH:ko00626][PATH:ko00624]	IPR010737; Protein of unknown function, DUF1537//IPR015815; 3-hydroxyacid dehydrogenase/reductase
VDAG_02910	pan:PODANSg7554//K01692//E4.2.1.17, paaG//EC 4.2.1.17//enoyl-CoA hydratase	65.77	1e-101	Metabolism// Metabolism// Metabolism// Metabolism// Metabolism// Metabolism// Metabolism// Metabolism// Metabolism// Metabolism// Metabolism// Metabolism	Carbohydrate Metabolism// Carbohydrate Metabolism// Lipid Metabolism// Amino Acid Metabolism// Amino Acid Metabolism// Amino Acid Metabolism// Metabolism of Other Amino Acids// Metabolism of Terpenoids and Polyketides// Metabolism of Terpenoids and Polyketides// Xenobiotics Biodegradation and Metabolism// Xenobiotics Biodegradation and Metabolism// Xenobiotics Biodegradation and Metabolism	Propanoate metabolism // Butanoate metabolism // Fatty acid metabolism // Valine, leucine and isoleucine degradation // Lysine degradation // Tryptophan metabolism // beta-Alanine metabolism // Limonene and pinene degradation // Geraniol degradation // Benzoate degradation // Aminobenzoate degradation // Caprolactam degradation	[PATH:ko00640][PATH:ko00650][PATH:ko00071][PATH:ko00280][PATH:ko00310][PATH:ko00380][PATH:ko00410][PATH:ko00903][PATH:ko00281][PATH:ko00362][PATH:ko00627][PATH:ko00930]	IPR001753; Crotonase, core
VDAG_03190	fgr:FG00406.1//K01078//E3.1.3.2//EC 3.1.3.2//acid phosphatase	42.03	5e-08	Metabolism// Metabolism// Human Diseases	Metabolism of Cofactors and Vitamins// Xenobiotics Biodegradation and Metabolism// Infectious Diseases	Riboflavin metabolism // Aminobenzoate degradation // Tuberculosis	[PATH:ko00740][PATH:ko00627][PATH:ko05152]	NA
VDAG_03245	pan:PODANSg2075//K01512//acyP//EC 3.6.1.7//acylphosphatase	66.67	4e-39	Metabolism// Metabolism	Carbohydrate Metabolism// Xenobiotics Biodegradation and Metabolism	Pyruvate metabolism // Aminobenzoate degradation	[PATH:ko00620][PATH:ko00627]	IPR001792; Acylphosphatase-like//IPR020456; Acylphosphatase
VDAG_03355	afm:AFUA_4G09980//K00517//E1.14.-.-//EC --//--	33.81	6e-82	Metabolism// Metabolism// Metabolism// Metabolism// Metabolism	Metabolism of Terpenoids and Polyketides// Biosynthesis of Other Secondary Metabolites// Xenobiotics Biodegradation and Metabolism// Xenobiotics Biodegradation and Metabolism// Xenobiotics Biodegradation and Metabolism	Limonene and pinene degradation // Stilbenoid, diarylheptanoid and gingerol biosynthesis // Aminobenzoate degradation // Bisphenol degradation // Polycyclic aromatic hydrocarbon degradation	[PATH:ko00903][PATH:ko00945][PATH:ko00627][PATH:ko00363][PATH:ko00624]	IPR001128; Cytochrome P450//IPR002401; Cytochrome P450, E-class, group I//IPR017972; Cytochrome P450, conserved site
VDAG_03388	afv:AFLA_110330//K01077//E3.1.3.1, phoA, phoB//EC 3.1.3.1//alkaline phosphatase	46.88	6e-115	Metabolism// Metabolism// Environmental Information Processing	Metabolism of Cofactors and Vitamins// Xenobiotics Biodegradation and Metabolism// Signal Transduction	Folate biosynthesis // Aminobenzoate degradation // Two-component system	[PATH:ko00790][PATH:ko00627][PATH:ko02020]	IPR001952; Alkaline phosphatase//IPR017849; Alkaline phosphatase-like, alpha/beta/alpha//IPR017850; Alkaline-phosphatase-like, core domain//IPR018299; Alkaline phosphatase, active site
VDAG_03391	afm:AFUA_4G09470//K00517//E1.14.-.-//EC --//--	39.14	1e-79	Metabolism// Metabolism// Metabolism// Metabolism// Metabolism	Metabolism of Terpenoids and Polyketides// Biosynthesis of Other Secondary Metabolites// Xenobiotics Biodegradation and Metabolism// Xenobiotics Biodegradation and Metabolism// Xenobiotics Biodegradation and Metabolism	Limonene and pinene degradation // Stilbenoid, diarylheptanoid and gingerol biosynthesis // Aminobenzoate degradation // Bisphenol degradation // Polycyclic aromatic hydrocarbon degradation	[PATH:ko00903][PATH:ko00945][PATH:ko00627][PATH:ko00363][PATH:ko00624]	IPR001128; Cytochrome P450//IPR002401; Cytochrome P450, E-class, group I
VDAG_03397	afm:AFUA_8G02430//K00120//E1.1.-.-//EC --//--	63.64	1e-113	Metabolism// Metabolism// Metabolism// Metabolism// Metabolism// Metabolism	Metabolism of Terpenoids and Polyketides// Xenobiotics Biodegradation and Metabolism// Xenobiotics Biodegradation and Metabolism// Xenobiotics Biodegradation and Metabolism// Xenobiotics Biodegradation and Metabolism// Xenobiotics Biodegradation and Metabolism	Limonene and pinene degradation // Aminobenzoate degradation // Chloroalkane and chloroalkene degradation // Bisphenol degradation // Naphthalene degradation // Polycyclic aromatic hydrocarbon degradation	[PATH:ko00903][PATH:ko00627][PATH:ko00625][PATH:ko00363][PATH:ko00626][PATH:ko00624]	IPR002085; Alcohol dehydrogenase superfamily, zinc-type//IPR002328; Alcohol dehydrogenase, zinc-type, conserved site//IPR011032; GroES-like//IPR013149; Alcohol dehydrogenase, C-terminal//IPR013154; Alcohol dehydrogenase GroES-like//IPR016040; NAD(P)-binding domain
VDAG_03468	vvi:100262718//K00120//E1.1.-.-//EC --//--	45.82	0	Metabolism// Metabolism// Metabolism// Metabolism// Metabolism// Metabolism	Metabolism of Terpenoids and Polyketides// Xenobiotics Biodegradation and Metabolism// Xenobiotics Biodegradation and Metabolism// Xenobiotics Biodegradation and Metabolism// Xenobiotics Biodegradation and Metabolism// Xenobiotics Biodegradation and Metabolism	Limonene and pinene degradation // Aminobenzoate degradation // Chloroalkane and chloroalkene degradation // Bisphenol degradation // Naphthalene degradation // Polycyclic aromatic hydrocarbon degradation	[PATH:ko00903][PATH:ko00627][PATH:ko00625][PATH:ko00363][PATH:ko00626][PATH:ko00624]	IPR002204; 3-hydroxyisobutyrate dehydrogenase-related, conserved site//IPR006115; 6-phosphogluconate dehydrogenase, NADP-binding//IPR008927; 6-phosphogluconate dehydrogenase, C-terminal-like//IPR010737; Protein of unknown function, DUF1537//IPR013328; Dehydrogenase, multihelical//IPR015815; 3-hydroxyacid dehydrogenase/reductase//IPR016040; NAD(P)-binding domain
VDAG_03472	mei:Msip34_1915//K01066//E3.1.1.-//EC 3.1.1.-//esterase / lipase	31.65	3e-09	Metabolism// Metabolism// Metabolism	Biosynthesis of Other Secondary Metabolites// Xenobiotics Biodegradation and Metabolism// Xenobiotics Biodegradation and Metabolism	Tropane, piperidine and pyridine alkaloid biosynthesis // Aminobenzoate degradation // Bisphenol degradation	[PATH:ko00960][PATH:ko00627][PATH:ko00363]	IPR013094; Alpha/beta hydrolase fold-3
VDAG_03498	cim:CIMG_03455//K01113//phoD//EC 3.1.3.1//alkaline phosphatase D	50.21	2e-119	Metabolism// Metabolism// Environmental Information Processing	Metabolism of Cofactors and Vitamins// Xenobiotics Biodegradation and Metabolism// Signal Transduction	Folate biosynthesis // Aminobenzoate degradation // Two-component system	[PATH:ko00790][PATH:ko00627][PATH:ko02020]	IPR001752; Kinesin, motor domain//IPR019821; Kinesin, motor region, conserved site
VDAG_03626	fgr:FG08086.1//K07824//E1.14.13.12//EC 1.14.13.12//benzoate 4-monooxygenase	46.53	1e-144	Metabolism// Metabolism	Xenobiotics Biodegradation and Metabolism// Xenobiotics Biodegradation and Metabolism	Benzoate degradation // Aminobenzoate degradation	[PATH:ko00362][PATH:ko00627]	IPR011701; Major facilitator superfamily//IPR016196; Major facilitator superfamily domain, general substrate transporter//IPR020846; Major facilitator superfamily domain
VDAG_03636	afm:AFUA_4G02980//K00680//E2.3.1.-//EC --//--	37.89	6e-30	Metabolism// Metabolism// Metabolism// Metabolism// Metabolism// Metabolism	Amino Acid Metabolism// Metabolism of Terpenoids and Polyketides// Xenobiotics Biodegradation and Metabolism// Xenobiotics Biodegradation and Metabolism// Xenobiotics Biodegradation and Metabolism// Xenobiotics Biodegradation and Metabolism	Tyrosine metabolism // Limonene and pinene degradation // Benzoate degradation // Aminobenzoate degradation // Ethylbenzene degradation // Naphthalene degradation	[PATH:ko00350][PATH:ko00903][PATH:ko00362][PATH:ko00627][PATH:ko00642][PATH:ko00626]	IPR000182; GNAT domain//IPR016181; Acyl-CoA N-acyltransferase
VDAG_03757	mgr:MGG_12868//K01692//E4.2.1.17, paaG//EC 4.2.1.17//enoyl-CoA hydratase	78.35	4e-172	Metabolism// Metabolism// Metabolism// Metabolism// Metabolism// Metabolism// Metabolism// Metabolism// Metabolism// Metabolism// Metabolism// Metabolism	Carbohydrate Metabolism// Carbohydrate Metabolism// Lipid Metabolism// Amino Acid Metabolism// Amino Acid Metabolism// Amino Acid Metabolism// Metabolism of Other Amino Acids// Metabolism of Terpenoids and Polyketides// Metabolism of Terpenoids and Polyketides// Xenobiotics Biodegradation and Metabolism// Xenobiotics Biodegradation and Metabolism// Xenobiotics Biodegradation and Metabolism	Propanoate metabolism // Butanoate metabolism // Fatty acid metabolism // Valine, leucine and isoleucine degradation // Lysine degradation // Tryptophan metabolism // beta-Alanine metabolism // Limonene and pinene degradation // Geraniol degradation // Benzoate degradation // Aminobenzoate degradation // Caprolactam degradation	[PATH:ko00640][PATH:ko00650][PATH:ko00071][PATH:ko00280][PATH:ko00310][PATH:ko00380][PATH:ko00410][PATH:ko00903][PATH:ko00281][PATH:ko00362][PATH:ko00627][PATH:ko00930]	IPR001753; Crotonase, core//IPR018376; Enoyl-CoA hydratase/isomerase, conserved site
VDAG_03813	mgr:MGG_03828//K00517//E1.14.-.-//EC --//--	64.27	0	Metabolism// Metabolism// Metabolism// Metabolism// Metabolism	Metabolism of Terpenoids and Polyketides// Biosynthesis of Other Secondary Metabolites// Xenobiotics Biodegradation and Metabolism// Xenobiotics Biodegradation and Metabolism// Xenobiotics Biodegradation and Metabolism	Limonene and pinene degradation // Stilbenoid, diarylheptanoid and gingerol biosynthesis // Aminobenzoate degradation // Bisphenol degradation // Polycyclic aromatic hydrocarbon degradation	[PATH:ko00903][PATH:ko00945][PATH:ko00627][PATH:ko00363][PATH:ko00624]	IPR001128; Cytochrome P450//IPR002401; Cytochrome P450, E-class, group I//IPR017972; Cytochrome P450, conserved site
VDAG_03894	bcz:BCZK0735//K01066//E3.1.1.-//EC 3.1.1.-//esterase / lipase	37.91	3e-45	Metabolism// Metabolism// Metabolism	Biosynthesis of Other Secondary Metabolites// Xenobiotics Biodegradation and Metabolism// Xenobiotics Biodegradation and Metabolism	Tropane, piperidine and pyridine alkaloid biosynthesis // Aminobenzoate degradation // Bisphenol degradation	[PATH:ko00960][PATH:ko00627][PATH:ko00363]	IPR013094; Alpha/beta hydrolase fold-3
VDAG_03967	afm:AFUA_4G09470//K00517//E1.14.-.-//EC --//--	36.75	1e-113	Metabolism// Metabolism// Metabolism// Metabolism// Metabolism	Metabolism of Terpenoids and Polyketides// Biosynthesis of Other Secondary Metabolites// Xenobiotics Biodegradation and Metabolism// Xenobiotics Biodegradation and Metabolism// Xenobiotics Biodegradation and Metabolism	Limonene and pinene degradation // Stilbenoid, diarylheptanoid and gingerol biosynthesis // Aminobenzoate degradation // Bisphenol degradation // Polycyclic aromatic hydrocarbon degradation	[PATH:ko00903][PATH:ko00945][PATH:ko00627][PATH:ko00363][PATH:ko00624]	IPR001128; Cytochrome P450//IPR002401; Cytochrome P450, E-class, group I
VDAG_03999	gox:GOX2267//K00680//E2.3.1.-//EC --//--	38.32	1e-14	Metabolism// Metabolism// Metabolism// Metabolism// Metabolism// Metabolism	Amino Acid Metabolism// Metabolism of Terpenoids and Polyketides// Xenobiotics Biodegradation and Metabolism// Xenobiotics Biodegradation and Metabolism// Xenobiotics Biodegradation and Metabolism// Xenobiotics Biodegradation and Metabolism	Tyrosine metabolism // Limonene and pinene degradation // Benzoate degradation // Aminobenzoate degradation // Ethylbenzene degradation // Naphthalene degradation	[PATH:ko00350][PATH:ko00903][PATH:ko00362][PATH:ko00627][PATH:ko00642][PATH:ko00626]	IPR000182; GNAT domain//IPR015416; Zinc finger, H2C2-type, histone UAS binding//IPR016181; Acyl-CoA N-acyltransferase
VDAG_04157	ssl:SS1G_09582//K00492//E1.14.13.-//EC --//--	34.16	3e-104	Metabolism// Metabolism// Metabolism// Metabolism// Metabolism// Metabolism// Metabolism// Metabolism	Amino Acid Metabolism// Metabolism of Terpenoids and Polyketides// Xenobiotics Biodegradation and Metabolism// Xenobiotics Biodegradation and Metabolism// Xenobiotics Biodegradation and Metabolism// Xenobiotics Biodegradation and Metabolism// Xenobiotics Biodegradation and Metabolism// Xenobiotics Biodegradation and Metabolism	Histidine metabolism // Limonene and pinene degradation // Aminobenzoate degradation // Chlorocyclohexane and chlorobenzene degradation // Toluene degradation // Bisphenol degradation // Naphthalene degradation // Polycyclic aromatic hydrocarbon degradation	[PATH:ko00340][PATH:ko00903][PATH:ko00627][PATH:ko00361][PATH:ko00623][PATH:ko00363][PATH:ko00626][PATH:ko00624]	IPR002938; Monooxygenase, FAD-binding//IPR003042; Aromatic-ring hydroxylase-like//IPR012336; Thioredoxin-like fold//IPR012941; Phenol hydroxylase, C-terminal dimerisation
VDAG_04259	ani:AN7589.2//K07824//E1.14.13.12//EC 1.14.13.12//benzoate 4-monooxygenase	43.32	1e-178	Metabolism// Metabolism	Xenobiotics Biodegradation and Metabolism// Xenobiotics Biodegradation and Metabolism	Benzoate degradation // Aminobenzoate degradation	[PATH:ko00362][PATH:ko00627]	IPR001279; Beta-lactamase-like//IPR011084; DNA repair metallo-beta-lactamase
VDAG_04518	mgr:MGG_00499//K01066//E3.1.1.-//EC 3.1.1.-//esterase / lipase	44.7	6e-150	Metabolism// Metabolism// Metabolism	Biosynthesis of Other Secondary Metabolites// Xenobiotics Biodegradation and Metabolism// Xenobiotics Biodegradation and Metabolism	Tropane, piperidine and pyridine alkaloid biosynthesis // Aminobenzoate degradation // Bisphenol degradation	[PATH:ko00960][PATH:ko00627][PATH:ko00363]	IPR002018; Carboxylesterase, type B
VDAG_04539	afm:AFUA_3G14700//K00680//E2.3.1.-//EC --//--	35.2	6e-35	Metabolism// Metabolism// Metabolism// Metabolism// Metabolism// Metabolism	Amino Acid Metabolism// Metabolism of Terpenoids and Polyketides// Xenobiotics Biodegradation and Metabolism// Xenobiotics Biodegradation and Metabolism// Xenobiotics Biodegradation and Metabolism// Xenobiotics Biodegradation and Metabolism	Tyrosine metabolism // Limonene and pinene degradation // Benzoate degradation // Aminobenzoate degradation // Ethylbenzene degradation // Naphthalene degradation	[PATH:ko00350][PATH:ko00903][PATH:ko00362][PATH:ko00627][PATH:ko00642][PATH:ko00626]	IPR000794; Beta-ketoacyl synthase//IPR001227; Acyl transferase domain//IPR014031; Beta-ketoacyl synthase, C-terminal//IPR014043; Acyl transferase//IPR016035; Acyl transferase/acyl hydrolase/lysophospholipase//IPR016038; Thiolase-like, subgroup//IPR016039; Thiolase-like
VDAG_04637	bcz:BCZK0735//K01066//E3.1.1.-//EC 3.1.1.-//esterase / lipase	32.75	4e-17	Metabolism// Metabolism// Metabolism	Biosynthesis of Other Secondary Metabolites// Xenobiotics Biodegradation and Metabolism// Xenobiotics Biodegradation and Metabolism	Tropane, piperidine and pyridine alkaloid biosynthesis // Aminobenzoate degradation // Bisphenol degradation	[PATH:ko00960][PATH:ko00627][PATH:ko00363]	IPR013094; Alpha/beta hydrolase fold-3
VDAG_04680	afm:AFUA_6G13945//K00517//E1.14.-.-//EC --//--	31.39	9e-56	Metabolism// Metabolism// Metabolism// Metabolism// Metabolism	Metabolism of Terpenoids and Polyketides// Biosynthesis of Other Secondary Metabolites// Xenobiotics Biodegradation and Metabolism// Xenobiotics Biodegradation and Metabolism// Xenobiotics Biodegradation and Metabolism	Limonene and pinene degradation // Stilbenoid, diarylheptanoid and gingerol biosynthesis // Aminobenzoate degradation // Bisphenol degradation // Polycyclic aromatic hydrocarbon degradation	[PATH:ko00903][PATH:ko00945][PATH:ko00627][PATH:ko00363][PATH:ko00624]	IPR001128; Cytochrome P450//IPR002403; Cytochrome P450, E-class, group IV//IPR017972; Cytochrome P450, conserved site
VDAG_04715	afm:AFUA_8G02610//K00517//E1.14.-.-//EC --//--	30.91	3e-18	Metabolism// Metabolism// Metabolism// Metabolism// Metabolism	Metabolism of Terpenoids and Polyketides// Biosynthesis of Other Secondary Metabolites// Xenobiotics Biodegradation and Metabolism// Xenobiotics Biodegradation and Metabolism// Xenobiotics Biodegradation and Metabolism	Limonene and pinene degradation // Stilbenoid, diarylheptanoid and gingerol biosynthesis // Aminobenzoate degradation // Bisphenol degradation // Polycyclic aromatic hydrocarbon degradation	[PATH:ko00903][PATH:ko00945][PATH:ko00627][PATH:ko00363][PATH:ko00624]	IPR001128; Cytochrome P450//IPR002403; Cytochrome P450, E-class, group IV//IPR017972; Cytochrome P450, conserved site
VDAG_04723	afm:AFUA_5G05880//K00680//E2.3.1.-//EC --//--	50.99	6e-144	Metabolism// Metabolism// Metabolism// Metabolism// Metabolism// Metabolism	Amino Acid Metabolism// Metabolism of Terpenoids and Polyketides// Xenobiotics Biodegradation and Metabolism// Xenobiotics Biodegradation and Metabolism// Xenobiotics Biodegradation and Metabolism// Xenobiotics Biodegradation and Metabolism	Tyrosine metabolism // Limonene and pinene degradation // Benzoate degradation // Aminobenzoate degradation // Ethylbenzene degradation // Naphthalene degradation	[PATH:ko00350][PATH:ko00903][PATH:ko00362][PATH:ko00627][PATH:ko00642][PATH:ko00626]	IPR002123; Phospholipid/glycerol acyltransferase
VDAG_04738	fgr:FG11194.1//K03380//E1.14.13.7//EC 1.14.13.7//phenol 2-monooxygenase	31.89	5e-77	Metabolism// Metabolism// Metabolism	Xenobiotics Biodegradation and Metabolism// Xenobiotics Biodegradation and Metabolism// Xenobiotics Biodegradation and Metabolism	Aminobenzoate degradation // Chlorocyclohexane and chlorobenzene degradation // Toluene degradation	[PATH:ko00627][PATH:ko00361][PATH:ko00623]	IPR006094; FAD linked oxidase, N-terminal//IPR012951; Berberine/berberine-like//IPR016166; FAD-binding, type 2//IPR016168; FAD-linked oxidase, FAD-binding, subdomain 2
VDAG_04956	mgr:MGG_02913//K01066//E3.1.1.-//EC 3.1.1.-//esterase / lipase	40.02	0	Metabolism// Metabolism// Metabolism	Biosynthesis of Other Secondary Metabolites// Xenobiotics Biodegradation and Metabolism// Xenobiotics Biodegradation and Metabolism	Tropane, piperidine and pyridine alkaloid biosynthesis // Aminobenzoate degradation // Bisphenol degradation	[PATH:ko00960][PATH:ko00627][PATH:ko00363]	IPR002921; Lipase, class 3
VDAG_04992	afm:AFUA_5G07520//K00517//E1.14.-.-//EC --//--	45.55	4e-116	Metabolism// Metabolism// Metabolism// Metabolism// Metabolism	Metabolism of Terpenoids and Polyketides// Biosynthesis of Other Secondary Metabolites// Xenobiotics Biodegradation and Metabolism// Xenobiotics Biodegradation and Metabolism// Xenobiotics Biodegradation and Metabolism	Limonene and pinene degradation // Stilbenoid, diarylheptanoid and gingerol biosynthesis // Aminobenzoate degradation // Bisphenol degradation // Polycyclic aromatic hydrocarbon degradation	[PATH:ko00903][PATH:ko00945][PATH:ko00627][PATH:ko00363][PATH:ko00624]	IPR001128; Cytochrome P450//IPR002401; Cytochrome P450, E-class, group I//IPR017972; Cytochrome P450, conserved site
VDAG_05050	mgr:MGG_12423//K00517//E1.14.-.-//EC --//--	70.34	0	Metabolism// Metabolism// Metabolism// Metabolism// Metabolism	Metabolism of Terpenoids and Polyketides// Biosynthesis of Other Secondary Metabolites// Xenobiotics Biodegradation and Metabolism// Xenobiotics Biodegradation and Metabolism// Xenobiotics Biodegradation and Metabolism	Limonene and pinene degradation // Stilbenoid, diarylheptanoid and gingerol biosynthesis // Aminobenzoate degradation // Bisphenol degradation // Polycyclic aromatic hydrocarbon degradation	[PATH:ko00903][PATH:ko00945][PATH:ko00627][PATH:ko00363][PATH:ko00624]	IPR001663; Aromatic-ring-hydroxylating dioxygenase, alpha subunit//IPR015879; Aromatic-ring-hydroxylating dioxygenase, alpha subunit, C-terminal domain//IPR015881; Aromatic-ring-hydroxylating dioxygenase, 2Fe-2S-binding site//IPR017941; Rieske [2Fe-2S] iron-sulphur domain
VDAG_05058	afm:AFUA_4G09980//K00517//E1.14.-.-//EC --//--	41.01	6e-118	Metabolism// Metabolism// Metabolism// Metabolism// Metabolism	Metabolism of Terpenoids and Polyketides// Biosynthesis of Other Secondary Metabolites// Xenobiotics Biodegradation and Metabolism// Xenobiotics Biodegradation and Metabolism// Xenobiotics Biodegradation and Metabolism	Limonene and pinene degradation // Stilbenoid, diarylheptanoid and gingerol biosynthesis // Aminobenzoate degradation // Bisphenol degradation // Polycyclic aromatic hydrocarbon degradation	[PATH:ko00903][PATH:ko00945][PATH:ko00627][PATH:ko00363][PATH:ko00624]	IPR001128; Cytochrome P450//IPR002401; Cytochrome P450, E-class, group I//IPR017972; Cytochrome P450, conserved site
VDAG_05077	uma:UM04979.1//K01101//E3.1.3.41//EC 3.1.3.41//4-nitrophenyl phosphatase	41.34	4e-66	Metabolism	Xenobiotics Biodegradation and Metabolism	Aminobenzoate degradation	[PATH:ko00627]	IPR001251; CRAL-TRIO domain//IPR011074; CRAL/TRIO, N-terminal domain
VDAG_05327	afm:AFUA_6G12740//K01066//E3.1.1.-//EC 3.1.1.-//esterase / lipase	50	6e-80	Metabolism// Metabolism// Metabolism	Biosynthesis of Other Secondary Metabolites// Xenobiotics Biodegradation and Metabolism// Xenobiotics Biodegradation and Metabolism	Tropane, piperidine and pyridine alkaloid biosynthesis // Aminobenzoate degradation // Bisphenol degradation	[PATH:ko00960][PATH:ko00627][PATH:ko00363]	IPR002925; Dienelactone hydrolase
VDAG_05345	afm:AFUA_6G11330//K01078//E3.1.3.2//EC 3.1.3.2//acid phosphatase	44.01	3e-131	Metabolism// Metabolism// Human Diseases	Metabolism of Cofactors and Vitamins// Xenobiotics Biodegradation and Metabolism// Infectious Diseases	Riboflavin metabolism // Aminobenzoate degradation // Tuberculosis	[PATH:ko00740][PATH:ko00627][PATH:ko05152]	IPR000560; Histidine phosphatase superfamily, clade-2//IPR016274; Histidine acid phosphatase, eukaryotic
VDAG_05420	afm:AFUA_2G18010//K00517//E1.14.-.-//EC --//--	36.64	6e-93	Metabolism// Metabolism// Metabolism// Metabolism// Metabolism	Metabolism of Terpenoids and Polyketides// Biosynthesis of Other Secondary Metabolites// Xenobiotics Biodegradation and Metabolism// Xenobiotics Biodegradation and Metabolism// Xenobiotics Biodegradation and Metabolism	Limonene and pinene degradation // Stilbenoid, diarylheptanoid and gingerol biosynthesis // Aminobenzoate degradation // Bisphenol degradation // Polycyclic aromatic hydrocarbon degradation	[PATH:ko00903][PATH:ko00945][PATH:ko00627][PATH:ko00363][PATH:ko00624]	IPR001128; Cytochrome P450//IPR002403; Cytochrome P450, E-class, group IV
VDAG_05456	afm:AFUA_3G03450//K00517//E1.14.-.-//EC --//--	37.55	1e-104	Metabolism// Metabolism// Metabolism// Metabolism// Metabolism	Metabolism of Terpenoids and Polyketides// Biosynthesis of Other Secondary Metabolites// Xenobiotics Biodegradation and Metabolism// Xenobiotics Biodegradation and Metabolism// Xenobiotics Biodegradation and Metabolism	Limonene and pinene degradation // Stilbenoid, diarylheptanoid and gingerol biosynthesis // Aminobenzoate degradation // Bisphenol degradation // Polycyclic aromatic hydrocarbon degradation	[PATH:ko00903][PATH:ko00945][PATH:ko00627][PATH:ko00363][PATH:ko00624]	IPR001128; Cytochrome P450//IPR002403; Cytochrome P450, E-class, group IV//IPR017972; Cytochrome P450, conserved site
VDAG_05466	eca:ECA1592//K01066//E3.1.1.-//EC 3.1.1.-//esterase / lipase	34.29	2e-18	Metabolism// Metabolism// Metabolism	Biosynthesis of Other Secondary Metabolites// Xenobiotics Biodegradation and Metabolism// Xenobiotics Biodegradation and Metabolism	Tropane, piperidine and pyridine alkaloid biosynthesis // Aminobenzoate degradation // Bisphenol degradation	[PATH:ko00960][PATH:ko00627][PATH:ko00363]	IPR002168; Lipase, GDXG, active site//IPR013094; Alpha/beta hydrolase fold-3
VDAG_05467	mkm:Mkms_5145//K10215//ethA//EC 1.14.13.-//monooxygenase	44.49	3e-138	Metabolism	Xenobiotics Biodegradation and Metabolism	Aminobenzoate degradation	[PATH:ko00627]	NA
VDAG_05494	ssl:SS1G_02297//K01426//E3.5.1.4, amiE//EC 3.5.1.4//amidase	50	5e-58	Metabolism// Metabolism// Metabolism// Metabolism// Metabolism// Metabolism	Amino Acid Metabolism// Amino Acid Metabolism// Amino Acid Metabolism// Metabolism of Other Amino Acids// Xenobiotics Biodegradation and Metabolism// Xenobiotics Biodegradation and Metabolism	Arginine and proline metabolism // Phenylalanine metabolism // Tryptophan metabolism // Cyanoamino acid metabolism // Aminobenzoate degradation // Styrene degradation	[PATH:ko00330][PATH:ko00360][PATH:ko00380][PATH:ko00460][PATH:ko00627][PATH:ko00643]	IPR005123; Oxoglutarate/iron-dependent oxygenase
VDAG_05574	mgr:MGG_00622//K01078//E3.1.3.2//EC 3.1.3.2//acid phosphatase	53.25	3e-149	Metabolism// Metabolism// Human Diseases	Metabolism of Cofactors and Vitamins// Xenobiotics Biodegradation and Metabolism// Infectious Diseases	Riboflavin metabolism // Aminobenzoate degradation // Tuberculosis	[PATH:ko00740][PATH:ko00627][PATH:ko05152]	IPR008967; p53-like transcription factor, DNA-binding//IPR024061; NDT80 DNA-binding domain
VDAG_05638	afm:AFUA_5G01360//K00517//E1.14.-.-//EC --//--	31.33	2e-80	Metabolism// Metabolism// Metabolism// Metabolism// Metabolism	Metabolism of Terpenoids and Polyketides// Biosynthesis of Other Secondary Metabolites// Xenobiotics Biodegradation and Metabolism// Xenobiotics Biodegradation and Metabolism// Xenobiotics Biodegradation and Metabolism	Limonene and pinene degradation // Stilbenoid, diarylheptanoid and gingerol biosynthesis // Aminobenzoate degradation // Bisphenol degradation // Polycyclic aromatic hydrocarbon degradation	[PATH:ko00903][PATH:ko00945][PATH:ko00627][PATH:ko00363][PATH:ko00624]	IPR001128; Cytochrome P450//IPR002403; Cytochrome P450, E-class, group IV//IPR017972; Cytochrome P450, conserved site
VDAG_05646	afm:AFUA_8G02430//K00120//E1.1.-.-//EC --//--	62.71	1e-151	Metabolism// Metabolism// Metabolism// Metabolism// Metabolism// Metabolism	Metabolism of Terpenoids and Polyketides// Xenobiotics Biodegradation and Metabolism// Xenobiotics Biodegradation and Metabolism// Xenobiotics Biodegradation and Metabolism// Xenobiotics Biodegradation and Metabolism// Xenobiotics Biodegradation and Metabolism	Limonene and pinene degradation // Aminobenzoate degradation // Chloroalkane and chloroalkene degradation // Bisphenol degradation // Naphthalene degradation // Polycyclic aromatic hydrocarbon degradation	[PATH:ko00903][PATH:ko00627][PATH:ko00625][PATH:ko00363][PATH:ko00626][PATH:ko00624]	IPR002085; Alcohol dehydrogenase superfamily, zinc-type//IPR002328; Alcohol dehydrogenase, zinc-type, conserved site//IPR011032; GroES-like//IPR013149; Alcohol dehydrogenase, C-terminal//IPR013154; Alcohol dehydrogenase GroES-like//IPR016040; NAD(P)-binding domain
VDAG_05662	ani:AN4516.2//K01077//E3.1.3.1, phoA, phoB//EC 3.1.3.1//alkaline phosphatase	40.8	4e-39	Metabolism// Metabolism// Environmental Information Processing	Metabolism of Cofactors and Vitamins// Xenobiotics Biodegradation and Metabolism// Signal Transduction	Folate biosynthesis // Aminobenzoate degradation // Two-component system	[PATH:ko00790][PATH:ko00627][PATH:ko02020]	IPR007523; NADH dehydrogenase [ubiquinone] 1 alpha subcomplex assembly factor 3
VDAG_05667	mgr:MGG_05299//K01077//E3.1.3.1, phoA, phoB//EC 3.1.3.1//alkaline phosphatase	65.4	0	Metabolism// Metabolism// Environmental Information Processing	Metabolism of Cofactors and Vitamins// Xenobiotics Biodegradation and Metabolism// Signal Transduction	Folate biosynthesis // Aminobenzoate degradation // Two-component system	[PATH:ko00790][PATH:ko00627][PATH:ko02020]	IPR001952; Alkaline phosphatase//IPR017849; Alkaline phosphatase-like, alpha/beta/alpha//IPR017850; Alkaline-phosphatase-like, core domain//IPR018299; Alkaline phosphatase, active site
VDAG_05714	afm:AFUA_3G03450//K00517//E1.14.-.-//EC --//--	33.84	1e-79	Metabolism// Metabolism// Metabolism// Metabolism// Metabolism	Metabolism of Terpenoids and Polyketides// Biosynthesis of Other Secondary Metabolites// Xenobiotics Biodegradation and Metabolism// Xenobiotics Biodegradation and Metabolism// Xenobiotics Biodegradation and Metabolism	Limonene and pinene degradation // Stilbenoid, diarylheptanoid and gingerol biosynthesis // Aminobenzoate degradation // Bisphenol degradation // Polycyclic aromatic hydrocarbon degradation	[PATH:ko00903][PATH:ko00945][PATH:ko00627][PATH:ko00363][PATH:ko00624]	IPR001128; Cytochrome P450//IPR002401; Cytochrome P450, E-class, group I//IPR017972; Cytochrome P450, conserved site
VDAG_05751	afm:AFUA_2G08500//K01066//E3.1.1.-//EC 3.1.1.-//esterase / lipase	55.28	0	Metabolism// Metabolism// Metabolism	Biosynthesis of Other Secondary Metabolites// Xenobiotics Biodegradation and Metabolism// Xenobiotics Biodegradation and Metabolism	Tropane, piperidine and pyridine alkaloid biosynthesis // Aminobenzoate degradation // Bisphenol degradation	[PATH:ko00960][PATH:ko00627][PATH:ko00363]	IPR002018; Carboxylesterase, type B//IPR019826; Carboxylesterase type B, active site
VDAG_05798	afm:AFUA_3G14510//K01066//E3.1.1.-//EC 3.1.1.-//esterase / lipase	37.37	4e-33	Metabolism// Metabolism// Metabolism	Biosynthesis of Other Secondary Metabolites// Xenobiotics Biodegradation and Metabolism// Xenobiotics Biodegradation and Metabolism	Tropane, piperidine and pyridine alkaloid biosynthesis // Aminobenzoate degradation // Bisphenol degradation	[PATH:ko00960][PATH:ko00627][PATH:ko00363]	IPR013830; Esterase, SGNH hydrolase-type//IPR013831; Esterase, SGNH hydrolase-type, subgroup
VDAG_05825	afm:AFUA_7G00850//K00680//E2.3.1.-//EC --//--	33.33	3e-19	Metabolism// Metabolism// Metabolism// Metabolism// Metabolism// Metabolism	Amino Acid Metabolism// Metabolism of Terpenoids and Polyketides// Xenobiotics Biodegradation and Metabolism// Xenobiotics Biodegradation and Metabolism// Xenobiotics Biodegradation and Metabolism// Xenobiotics Biodegradation and Metabolism	Tyrosine metabolism // Limonene and pinene degradation // Benzoate degradation // Aminobenzoate degradation // Ethylbenzene degradation // Naphthalene degradation	[PATH:ko00350][PATH:ko00903][PATH:ko00362][PATH:ko00627][PATH:ko00642][PATH:ko00626]	IPR000182; GNAT domain//IPR016181; Acyl-CoA N-acyltransferase
VDAG_05890	afm:AFUA_1G04390//K00493//E1.14.14.1//EC 1.14.14.1//unspecific monooxygenase	30.3	1e-50	Metabolism// Metabolism// Metabolism	Lipid Metabolism// Amino Acid Metabolism// Xenobiotics Biodegradation and Metabolism	Fatty acid metabolism // Tryptophan metabolism // Aminobenzoate degradation	[PATH:ko00071][PATH:ko00380][PATH:ko00627]	IPR001128; Cytochrome P450//IPR002401; Cytochrome P450, E-class, group I
VDAG_05994	afm:AFUA_5G01360//K00517//E1.14.-.-//EC --//--	34.74	4e-25	Metabolism// Metabolism// Metabolism// Metabolism// Metabolism	Metabolism of Terpenoids and Polyketides// Biosynthesis of Other Secondary Metabolites// Xenobiotics Biodegradation and Metabolism// Xenobiotics Biodegradation and Metabolism// Xenobiotics Biodegradation and Metabolism	Limonene and pinene degradation // Stilbenoid, diarylheptanoid and gingerol biosynthesis // Aminobenzoate degradation // Bisphenol degradation // Polycyclic aromatic hydrocarbon degradation	[PATH:ko00903][PATH:ko00945][PATH:ko00627][PATH:ko00363][PATH:ko00624]	IPR001128; Cytochrome P450
VDAG_06032	afm:AFUA_7G06630//K00517//E1.14.-.-//EC --//--	54.87	0	Metabolism// Metabolism// Metabolism// Metabolism// Metabolism	Metabolism of Terpenoids and Polyketides// Biosynthesis of Other Secondary Metabolites// Xenobiotics Biodegradation and Metabolism// Xenobiotics Biodegradation and Metabolism// Xenobiotics Biodegradation and Metabolism	Limonene and pinene degradation // Stilbenoid, diarylheptanoid and gingerol biosynthesis // Aminobenzoate degradation // Bisphenol degradation // Polycyclic aromatic hydrocarbon degradation	[PATH:ko00903][PATH:ko00945][PATH:ko00627][PATH:ko00363][PATH:ko00624]	IPR001128; Cytochrome P450//IPR002401; Cytochrome P450, E-class, group I//IPR017972; Cytochrome P450, conserved site
VDAG_06175	bra:BRADO5227//K00517//E1.14.-.-//EC --//--	50.22	3e-73	Metabolism// Metabolism// Metabolism// Metabolism// Metabolism	Metabolism of Terpenoids and Polyketides// Biosynthesis of Other Secondary Metabolites// Xenobiotics Biodegradation and Metabolism// Xenobiotics Biodegradation and Metabolism// Xenobiotics Biodegradation and Metabolism	Limonene and pinene degradation // Stilbenoid, diarylheptanoid and gingerol biosynthesis // Aminobenzoate degradation // Bisphenol degradation // Polycyclic aromatic hydrocarbon degradation	[PATH:ko00903][PATH:ko00945][PATH:ko00627][PATH:ko00363][PATH:ko00624]	NA
VDAG_06284	afm:AFUA_2G08500//K01066//E3.1.1.-//EC 3.1.1.-//esterase / lipase	58.41	0	Metabolism// Metabolism// Metabolism	Biosynthesis of Other Secondary Metabolites// Xenobiotics Biodegradation and Metabolism// Xenobiotics Biodegradation and Metabolism	Tropane, piperidine and pyridine alkaloid biosynthesis // Aminobenzoate degradation // Bisphenol degradation	[PATH:ko00960][PATH:ko00627][PATH:ko00363]	IPR002018; Carboxylesterase, type B//IPR019826; Carboxylesterase type B, active site
VDAG_06365	bfu:BC1G_13419//K01078//E3.1.3.2//EC 3.1.3.2//acid phosphatase	60.5	0	Metabolism// Metabolism// Human Diseases	Metabolism of Cofactors and Vitamins// Xenobiotics Biodegradation and Metabolism// Infectious Diseases	Riboflavin metabolism // Aminobenzoate degradation // Tuberculosis	[PATH:ko00740][PATH:ko00627][PATH:ko05152]	IPR000560; Histidine phosphatase superfamily, clade-2
VDAG_06442	afm:AFUA_2G08430//K00680//E2.3.1.-//EC --//--	54	4e-69	Metabolism// Metabolism// Metabolism// Metabolism// Metabolism// Metabolism	Amino Acid Metabolism// Metabolism of Terpenoids and Polyketides// Xenobiotics Biodegradation and Metabolism// Xenobiotics Biodegradation and Metabolism// Xenobiotics Biodegradation and Metabolism// Xenobiotics Biodegradation and Metabolism	Tyrosine metabolism // Limonene and pinene degradation // Benzoate degradation // Aminobenzoate degradation // Ethylbenzene degradation // Naphthalene degradation	[PATH:ko00350][PATH:ko00903][PATH:ko00362][PATH:ko00627][PATH:ko00642][PATH:ko00626]	IPR001451; Bacterial transferase hexapeptide repeat//IPR011004; Trimeric LpxA-like//IPR024688; Maltose/galactoside acetyltransferase
VDAG_06520	ncr:NCU00088//K01101//E3.1.3.41//EC 3.1.3.41//4-nitrophenyl phosphatase	70.81	1e-160	Metabolism	Xenobiotics Biodegradation and Metabolism	Aminobenzoate degradation	[PATH:ko00627]	IPR006349; 2-phosphoglycolate phosphatase, eukaryotic//IPR006357; HAD-superfamily hydrolase, subfamily IIA//IPR023214; HAD-like domain//IPR023215; Nitrophenylphosphatase-like domain
VDAG_06706	afm:AFUA_4G09980//K00517//E1.14.-.-//EC --//--	41.54	4e-113	Metabolism// Metabolism// Metabolism// Metabolism// Metabolism	Metabolism of Terpenoids and Polyketides// Biosynthesis of Other Secondary Metabolites// Xenobiotics Biodegradation and Metabolism// Xenobiotics Biodegradation and Metabolism// Xenobiotics Biodegradation and Metabolism	Limonene and pinene degradation // Stilbenoid, diarylheptanoid and gingerol biosynthesis // Aminobenzoate degradation // Bisphenol degradation // Polycyclic aromatic hydrocarbon degradation	[PATH:ko00903][PATH:ko00945][PATH:ko00627][PATH:ko00363][PATH:ko00624]	IPR001128; Cytochrome P450//IPR002401; Cytochrome P450, E-class, group I//IPR017972; Cytochrome P450, conserved site
VDAG_06707	afm:AFUA_1G17340//K00517//E1.14.-.-//EC --//--	33.33	3e-72	Metabolism// Metabolism// Metabolism// Metabolism// Metabolism	Metabolism of Terpenoids and Polyketides// Biosynthesis of Other Secondary Metabolites// Xenobiotics Biodegradation and Metabolism// Xenobiotics Biodegradation and Metabolism// Xenobiotics Biodegradation and Metabolism	Limonene and pinene degradation // Stilbenoid, diarylheptanoid and gingerol biosynthesis // Aminobenzoate degradation // Bisphenol degradation // Polycyclic aromatic hydrocarbon degradation	[PATH:ko00903][PATH:ko00945][PATH:ko00627][PATH:ko00363][PATH:ko00624]	IPR004294; Carotenoid oxygenase
VDAG_06821	yli:YALI0F16401g//K01426//E3.5.1.4, amiE//EC 3.5.1.4//amidase	52.58	0	Metabolism// Metabolism// Metabolism// Metabolism// Metabolism// Metabolism	Amino Acid Metabolism// Amino Acid Metabolism// Amino Acid Metabolism// Metabolism of Other Amino Acids// Xenobiotics Biodegradation and Metabolism// Xenobiotics Biodegradation and Metabolism	Arginine and proline metabolism // Phenylalanine metabolism // Tryptophan metabolism // Cyanoamino acid metabolism // Aminobenzoate degradation // Styrene degradation	[PATH:ko00330][PATH:ko00360][PATH:ko00380][PATH:ko00460][PATH:ko00627][PATH:ko00643]	IPR000120; Amidase//IPR015830; Amidase, fungi//IPR023631; Amidase signature domain
VDAG_06868	mgr:MGG_11270//K01426//E3.5.1.4, amiE//EC 3.5.1.4//amidase	41.35	4e-140	Metabolism// Metabolism// Metabolism// Metabolism// Metabolism// Metabolism	Amino Acid Metabolism// Amino Acid Metabolism// Amino Acid Metabolism// Metabolism of Other Amino Acids// Xenobiotics Biodegradation and Metabolism// Xenobiotics Biodegradation and Metabolism	Arginine and proline metabolism // Phenylalanine metabolism // Tryptophan metabolism // Cyanoamino acid metabolism // Aminobenzoate degradation // Styrene degradation	[PATH:ko00330][PATH:ko00360][PATH:ko00380][PATH:ko00460][PATH:ko00627][PATH:ko00643]	IPR000120; Amidase//IPR023631; Amidase signature domain
VDAG_06872	fgr:FG00704.1//K01692//E4.2.1.17, paaG//EC 4.2.1.17//enoyl-CoA hydratase	61.49	2e-132	Metabolism// Metabolism// Metabolism// Metabolism// Metabolism// Metabolism// Metabolism// Metabolism// Metabolism// Metabolism// Metabolism// Metabolism	Carbohydrate Metabolism// Carbohydrate Metabolism// Lipid Metabolism// Amino Acid Metabolism// Amino Acid Metabolism// Amino Acid Metabolism// Metabolism of Other Amino Acids// Metabolism of Terpenoids and Polyketides// Metabolism of Terpenoids and Polyketides// Xenobiotics Biodegradation and Metabolism// Xenobiotics Biodegradation and Metabolism// Xenobiotics Biodegradation and Metabolism	Propanoate metabolism // Butanoate metabolism // Fatty acid metabolism // Valine, leucine and isoleucine degradation // Lysine degradation // Tryptophan metabolism // beta-Alanine metabolism // Limonene and pinene degradation // Geraniol degradation // Benzoate degradation // Aminobenzoate degradation // Caprolactam degradation	[PATH:ko00640][PATH:ko00650][PATH:ko00071][PATH:ko00280][PATH:ko00310][PATH:ko00380][PATH:ko00410][PATH:ko00903][PATH:ko00281][PATH:ko00362][PATH:ko00627][PATH:ko00930]	IPR001753; Crotonase, core
VDAG_07018	afm:AFUA_1G15820//K00517//E1.14.-.-//EC --//--	66.49	0	Metabolism// Metabolism// Metabolism// Metabolism// Metabolism	Metabolism of Terpenoids and Polyketides// Biosynthesis of Other Secondary Metabolites// Xenobiotics Biodegradation and Metabolism// Xenobiotics Biodegradation and Metabolism// Xenobiotics Biodegradation and Metabolism	Limonene and pinene degradation // Stilbenoid, diarylheptanoid and gingerol biosynthesis // Aminobenzoate degradation // Bisphenol degradation // Polycyclic aromatic hydrocarbon degradation	[PATH:ko00903][PATH:ko00945][PATH:ko00627][PATH:ko00363][PATH:ko00624]	IPR001199; Cytochrome b5//IPR006694; Fatty acid hydroxylase//IPR014430; Inositolphosphorylceramide-B hydroxylase//IPR018506; Cytochrome b5, heme-binding site
VDAG_07074	mmu:56388//K07424//CYP3A//EC 1.14.14.1//cytochrome P450, family 3, subfamily A	30.57	1e-08	Metabolism// Metabolism// Metabolism// Metabolism// Metabolism// Metabolism// Metabolism// Metabolism	Lipid Metabolism// Lipid Metabolism// Metabolism of Cofactors and Vitamins// Xenobiotics Biodegradation and Metabolism// Xenobiotics Biodegradation and Metabolism// Xenobiotics Biodegradation and Metabolism// Xenobiotics Biodegradation and Metabolism// Enzyme Families	Steroid hormone biosynthesis // Linoleic acid metabolism // Retinol metabolism // Aminobenzoate degradation // Metabolism of xenobiotics by cytochrome P450 // Drug metabolism - cytochrome P450 // Drug metabolism - other enzymes // Cytochrome P450	[PATH:ko00140][PATH:ko00591][PATH:ko00830][PATH:ko00627][PATH:ko00980][PATH:ko00982][PATH:ko00983][BR:ko00199]	IPR001128; Cytochrome P450
VDAG_07177	mgr:MGG_10879//K14338//cypD_E, CYP102A2_3//EC 1.14.14.1 1.6.2.4//cytochrome P450 / NADPH-cytochrome P450 reductase	65.13	0	Metabolism// Metabolism// Metabolism	Lipid Metabolism// Amino Acid Metabolism// Xenobiotics Biodegradation and Metabolism	Fatty acid metabolism // Tryptophan metabolism // Aminobenzoate degradation	[PATH:ko00071][PATH:ko00380][PATH:ko00627]	IPR001128; Cytochrome P450//IPR001433; Oxidoreductase FAD/NAD(P)-binding//IPR002401; Cytochrome P450, E-class, group I//IPR003097; FAD-binding, type 1//IPR008254; Flavodoxin/nitric oxide synthase//IPR017927; Ferredoxin reductase-type FAD-binding domain//IPR017938; Riboflavin synthase-like beta-barrel//IPR017972; Cytochrome P450, conserved site//IPR023173; NADPH-cytochrome p450 reductase, FAD-bind…
VDAG_07179	afm:AFUA_1G14880//K01426//E3.5.1.4, amiE//EC 3.5.1.4//amidase	41.13	5e-140	Metabolism// Metabolism// Metabolism// Metabolism// Metabolism// Metabolism	Amino Acid Metabolism// Amino Acid Metabolism// Amino Acid Metabolism// Metabolism of Other Amino Acids// Xenobiotics Biodegradation and Metabolism// Xenobiotics Biodegradation and Metabolism	Arginine and proline metabolism // Phenylalanine metabolism // Tryptophan metabolism // Cyanoamino acid metabolism // Aminobenzoate degradation // Styrene degradation	[PATH:ko00330][PATH:ko00360][PATH:ko00380][PATH:ko00460][PATH:ko00627][PATH:ko00643]	IPR000120; Amidase//IPR020556; Amidase, conserved site//IPR023631; Amidase signature domain
VDAG_07270	afm:AFUA_3G14700//K00680//E2.3.1.-//EC --//--	32.62	4e-170	Metabolism// Metabolism// Metabolism// Metabolism// Metabolism// Metabolism	Amino Acid Metabolism// Metabolism of Terpenoids and Polyketides// Xenobiotics Biodegradation and Metabolism// Xenobiotics Biodegradation and Metabolism// Xenobiotics Biodegradation and Metabolism// Xenobiotics Biodegradation and Metabolism	Tyrosine metabolism // Limonene and pinene degradation // Benzoate degradation // Aminobenzoate degradation // Ethylbenzene degradation // Naphthalene degradation	[PATH:ko00350][PATH:ko00903][PATH:ko00362][PATH:ko00627][PATH:ko00642][PATH:ko00626]	IPR000794; Beta-ketoacyl synthase//IPR001227; Acyl transferase domain//IPR006163; Phosphopantetheine-binding//IPR009081; Acyl carrier protein-like//IPR013968; Polyketide synthase, KR//IPR014030; Beta-ketoacyl synthase, N-terminal//IPR014031; Beta-ketoacyl synthase, C-terminal//IPR014043; Acyl transferase//IPR016035; Acyl transferase/acyl hydrolase/lysophospholipase//IPR016036; Malonyl-CoA ACP tra…
VDAG_07321	afm:AFUA_3G03450//K00517//E1.14.-.-//EC --//--	45.06	8e-149	Metabolism// Metabolism// Metabolism// Metabolism// Metabolism	Metabolism of Terpenoids and Polyketides// Biosynthesis of Other Secondary Metabolites// Xenobiotics Biodegradation and Metabolism// Xenobiotics Biodegradation and Metabolism// Xenobiotics Biodegradation and Metabolism	Limonene and pinene degradation // Stilbenoid, diarylheptanoid and gingerol biosynthesis // Aminobenzoate degradation // Bisphenol degradation // Polycyclic aromatic hydrocarbon degradation	[PATH:ko00903][PATH:ko00945][PATH:ko00627][PATH:ko00363][PATH:ko00624]	IPR001128; Cytochrome P450//IPR002401; Cytochrome P450, E-class, group I//IPR017972; Cytochrome P450, conserved site
VDAG_07391	fgr:FG02831.1//K01692//E4.2.1.17, paaG//EC 4.2.1.17//enoyl-CoA hydratase	31.75	1e-07	Metabolism// Metabolism// Metabolism// Metabolism// Metabolism// Metabolism// Metabolism// Metabolism// Metabolism// Metabolism// Metabolism// Metabolism	Carbohydrate Metabolism// Carbohydrate Metabolism// Lipid Metabolism// Amino Acid Metabolism// Amino Acid Metabolism// Amino Acid Metabolism// Metabolism of Other Amino Acids// Metabolism of Terpenoids and Polyketides// Metabolism of Terpenoids and Polyketides// Xenobiotics Biodegradation and Metabolism// Xenobiotics Biodegradation and Metabolism// Xenobiotics Biodegradation and Metabolism	Propanoate metabolism // Butanoate metabolism // Fatty acid metabolism // Valine, leucine and isoleucine degradation // Lysine degradation // Tryptophan metabolism // beta-Alanine metabolism // Limonene and pinene degradation // Geraniol degradation // Benzoate degradation // Aminobenzoate degradation // Caprolactam degradation	[PATH:ko00640][PATH:ko00650][PATH:ko00071][PATH:ko00280][PATH:ko00310][PATH:ko00380][PATH:ko00410][PATH:ko00903][PATH:ko00281][PATH:ko00362][PATH:ko00627][PATH:ko00930]	NA
VDAG_07448	mgr:MGG_00452//K00517//E1.14.-.-//EC --//--	61.18	6e-128	Metabolism// Metabolism// Metabolism// Metabolism// Metabolism	Metabolism of Terpenoids and Polyketides// Biosynthesis of Other Secondary Metabolites// Xenobiotics Biodegradation and Metabolism// Xenobiotics Biodegradation and Metabolism// Xenobiotics Biodegradation and Metabolism	Limonene and pinene degradation // Stilbenoid, diarylheptanoid and gingerol biosynthesis // Aminobenzoate degradation // Bisphenol degradation // Polycyclic aromatic hydrocarbon degradation	[PATH:ko00903][PATH:ko00945][PATH:ko00627][PATH:ko00363][PATH:ko00624]	IPR001128; Cytochrome P450//IPR002401; Cytochrome P450, E-class, group I//IPR017972; Cytochrome P450, conserved site
VDAG_07531	afm:AFUA_1G17080//K00680//E2.3.1.-//EC --//--	33.7	5e-35	Metabolism// Metabolism// Metabolism// Metabolism// Metabolism// Metabolism	Amino Acid Metabolism// Metabolism of Terpenoids and Polyketides// Xenobiotics Biodegradation and Metabolism// Xenobiotics Biodegradation and Metabolism// Xenobiotics Biodegradation and Metabolism// Xenobiotics Biodegradation and Metabolism	Tyrosine metabolism // Limonene and pinene degradation // Benzoate degradation // Aminobenzoate degradation // Ethylbenzene degradation // Naphthalene degradation	[PATH:ko00350][PATH:ko00903][PATH:ko00362][PATH:ko00627][PATH:ko00642][PATH:ko00626]	IPR000182; GNAT domain//IPR016181; Acyl-CoA N-acyltransferase
VDAG_07619	afm:AFUA_1G04390//K00493//E1.14.14.1//EC 1.14.14.1//unspecific monooxygenase	39.88	4e-109	Metabolism// Metabolism// Metabolism	Lipid Metabolism// Amino Acid Metabolism// Xenobiotics Biodegradation and Metabolism	Fatty acid metabolism // Tryptophan metabolism // Aminobenzoate degradation	[PATH:ko00071][PATH:ko00380][PATH:ko00627]	IPR001128; Cytochrome P450//IPR002403; Cytochrome P450, E-class, group IV//IPR017972; Cytochrome P450, conserved site
VDAG_07646	afm:AFUA_5G00470//K01426//E3.5.1.4, amiE//EC 3.5.1.4//amidase	50.3	2e-157	Metabolism// Metabolism// Metabolism// Metabolism// Metabolism// Metabolism	Amino Acid Metabolism// Amino Acid Metabolism// Amino Acid Metabolism// Metabolism of Other Amino Acids// Xenobiotics Biodegradation and Metabolism// Xenobiotics Biodegradation and Metabolism	Arginine and proline metabolism // Phenylalanine metabolism // Tryptophan metabolism // Cyanoamino acid metabolism // Aminobenzoate degradation // Styrene degradation	[PATH:ko00330][PATH:ko00360][PATH:ko00380][PATH:ko00460][PATH:ko00627][PATH:ko00643]	IPR000120; Amidase//IPR015830; Amidase, fungi//IPR020556; Amidase, conserved site//IPR023631; Amidase signature domain
VDAG_07672	afm:AFUA_3G03380//K00680//E2.3.1.-//EC --//--	52.13	1e-77	Metabolism// Metabolism// Metabolism// Metabolism// Metabolism// Metabolism	Amino Acid Metabolism// Metabolism of Terpenoids and Polyketides// Xenobiotics Biodegradation and Metabolism// Xenobiotics Biodegradation and Metabolism// Xenobiotics Biodegradation and Metabolism// Xenobiotics Biodegradation and Metabolism	Tyrosine metabolism // Limonene and pinene degradation // Benzoate degradation // Aminobenzoate degradation // Ethylbenzene degradation // Naphthalene degradation	[PATH:ko00350][PATH:ko00903][PATH:ko00362][PATH:ko00627][PATH:ko00642][PATH:ko00626]	IPR001451; Bacterial transferase hexapeptide repeat//IPR011004; Trimeric LpxA-like//IPR024688; Maltose/galactoside acetyltransferase
VDAG_07690	fgr:FG01698.1//K01501//E3.5.5.1//EC 3.5.5.1//nitrilase	57.01	2e-166	Metabolism// Metabolism// Metabolism// Metabolism// Metabolism	Energy Metabolism// Amino Acid Metabolism// Metabolism of Other Amino Acids// Xenobiotics Biodegradation and Metabolism// Xenobiotics Biodegradation and Metabolism	Nitrogen metabolism // Tryptophan metabolism // Cyanoamino acid metabolism // Aminobenzoate degradation // Styrene degradation	[PATH:ko00910][PATH:ko00380][PATH:ko00460][PATH:ko00627][PATH:ko00643]	IPR003010; Nitrilase/cyanide hydratase
VDAG_07710	fgr:FG03244.1//K01692//E4.2.1.17, paaG//EC 4.2.1.17//enoyl-CoA hydratase	62.75	2e-99	Metabolism// Metabolism// Metabolism// Metabolism// Metabolism// Metabolism// Metabolism// Metabolism// Metabolism// Metabolism// Metabolism// Metabolism	Carbohydrate Metabolism// Carbohydrate Metabolism// Lipid Metabolism// Amino Acid Metabolism// Amino Acid Metabolism// Amino Acid Metabolism// Metabolism of Other Amino Acids// Metabolism of Terpenoids and Polyketides// Metabolism of Terpenoids and Polyketides// Xenobiotics Biodegradation and Metabolism// Xenobiotics Biodegradation and Metabolism// Xenobiotics Biodegradation and Metabolism	Propanoate metabolism // Butanoate metabolism // Fatty acid metabolism // Valine, leucine and isoleucine degradation // Lysine degradation // Tryptophan metabolism // beta-Alanine metabolism // Limonene and pinene degradation // Geraniol degradation // Benzoate degradation // Aminobenzoate degradation // Caprolactam degradation	[PATH:ko00640][PATH:ko00650][PATH:ko00071][PATH:ko00280][PATH:ko00310][PATH:ko00380][PATH:ko00410][PATH:ko00903][PATH:ko00281][PATH:ko00362][PATH:ko00627][PATH:ko00930]	IPR001753; Crotonase, core
VDAG_07713	afm:AFUA_5G02610//K00517//E1.14.-.-//EC --//--	47.11	5e-146	Metabolism// Metabolism// Metabolism// Metabolism// Metabolism	Metabolism of Terpenoids and Polyketides// Biosynthesis of Other Secondary Metabolites// Xenobiotics Biodegradation and Metabolism// Xenobiotics Biodegradation and Metabolism// Xenobiotics Biodegradation and Metabolism	Limonene and pinene degradation // Stilbenoid, diarylheptanoid and gingerol biosynthesis // Aminobenzoate degradation // Bisphenol degradation // Polycyclic aromatic hydrocarbon degradation	[PATH:ko00903][PATH:ko00945][PATH:ko00627][PATH:ko00363][PATH:ko00624]	IPR001128; Cytochrome P450//IPR002403; Cytochrome P450, E-class, group IV//IPR017972; Cytochrome P450, conserved site
VDAG_07726	afm:AFUA_2G12490//K01066//E3.1.1.-//EC 3.1.1.-//esterase / lipase	46.46	0	Metabolism// Metabolism// Metabolism	Biosynthesis of Other Secondary Metabolites// Xenobiotics Biodegradation and Metabolism// Xenobiotics Biodegradation and Metabolism	Tropane, piperidine and pyridine alkaloid biosynthesis // Aminobenzoate degradation // Bisphenol degradation	[PATH:ko00960][PATH:ko00627][PATH:ko00363]	IPR013094; Alpha/beta hydrolase fold-3
VDAG_07843	afm:AFUA_2G18010//K00517//E1.14.-.-//EC --//--	38.45	3e-115	Metabolism// Metabolism// Metabolism// Metabolism// Metabolism	Metabolism of Terpenoids and Polyketides// Biosynthesis of Other Secondary Metabolites// Xenobiotics Biodegradation and Metabolism// Xenobiotics Biodegradation and Metabolism// Xenobiotics Biodegradation and Metabolism	Limonene and pinene degradation // Stilbenoid, diarylheptanoid and gingerol biosynthesis // Aminobenzoate degradation // Bisphenol degradation // Polycyclic aromatic hydrocarbon degradation	[PATH:ko00903][PATH:ko00945][PATH:ko00627][PATH:ko00363][PATH:ko00624]	IPR001128; Cytochrome P450//IPR002403; Cytochrome P450, E-class, group IV//IPR017972; Cytochrome P450, conserved site
VDAG_07854	afm:AFUA_3G11510//K00680//E2.3.1.-//EC --//--	57.86	4e-64	Metabolism// Metabolism// Metabolism// Metabolism// Metabolism// Metabolism	Amino Acid Metabolism// Metabolism of Terpenoids and Polyketides// Xenobiotics Biodegradation and Metabolism// Xenobiotics Biodegradation and Metabolism// Xenobiotics Biodegradation and Metabolism// Xenobiotics Biodegradation and Metabolism	Tyrosine metabolism // Limonene and pinene degradation // Benzoate degradation // Aminobenzoate degradation // Ethylbenzene degradation // Naphthalene degradation	[PATH:ko00350][PATH:ko00903][PATH:ko00362][PATH:ko00627][PATH:ko00642][PATH:ko00626]	IPR001451; Bacterial transferase hexapeptide repeat//IPR011004; Trimeric LpxA-like//IPR024688; Maltose/galactoside acetyltransferase
VDAG_07887	pan:PODANSg8616//K07824//E1.14.13.12//EC 1.14.13.12//benzoate 4-monooxygenase	70.9	0	Metabolism// Metabolism	Xenobiotics Biodegradation and Metabolism// Xenobiotics Biodegradation and Metabolism	Benzoate degradation // Aminobenzoate degradation	[PATH:ko00362][PATH:ko00627]	IPR001128; Cytochrome P450//IPR002401; Cytochrome P450, E-class, group I//IPR017972; Cytochrome P450, conserved site
VDAG_07928	afm:AFUA_3G14700//K00680//E2.3.1.-//EC --//--	32.25	9e-156	Metabolism// Metabolism// Metabolism// Metabolism// Metabolism// Metabolism	Amino Acid Metabolism// Metabolism of Terpenoids and Polyketides// Xenobiotics Biodegradation and Metabolism// Xenobiotics Biodegradation and Metabolism// Xenobiotics Biodegradation and Metabolism// Xenobiotics Biodegradation and Metabolism	Tyrosine metabolism // Limonene and pinene degradation // Benzoate degradation // Aminobenzoate degradation // Ethylbenzene degradation // Naphthalene degradation	[PATH:ko00350][PATH:ko00903][PATH:ko00362][PATH:ko00627][PATH:ko00642][PATH:ko00626]	IPR000794; Beta-ketoacyl synthase//IPR000873; AMP-dependent synthetase/ligase//IPR001227; Acyl transferase domain//IPR001242; Condensation domain//IPR006162; Phosphopantetheine attachment site//IPR006163; Phosphopantetheine-binding//IPR009081; Acyl carrier protein-like//IPR013120; Male sterility, NAD-binding//IPR013217; Methyltransferase type 12//IPR013968; Polyketide synthase, KR//IPR014030; Bet…
VDAG_08223	afm:AFUA_4G02980//K00680//E2.3.1.-//EC --//--	54.88	9e-55	Metabolism// Metabolism// Metabolism// Metabolism// Metabolism// Metabolism	Amino Acid Metabolism// Metabolism of Terpenoids and Polyketides// Xenobiotics Biodegradation and Metabolism// Xenobiotics Biodegradation and Metabolism// Xenobiotics Biodegradation and Metabolism// Xenobiotics Biodegradation and Metabolism	Tyrosine metabolism // Limonene and pinene degradation // Benzoate degradation // Aminobenzoate degradation // Ethylbenzene degradation // Naphthalene degradation	[PATH:ko00350][PATH:ko00903][PATH:ko00362][PATH:ko00627][PATH:ko00642][PATH:ko00626]	IPR000182; GNAT domain//IPR016181; Acyl-CoA N-acyltransferase
VDAG_08237	afv:AFLA_131810//K00492//E1.14.13.-//EC --//--	52.68	4e-176	Metabolism// Metabolism// Metabolism// Metabolism// Metabolism// Metabolism// Metabolism// Metabolism	Amino Acid Metabolism// Metabolism of Terpenoids and Polyketides// Xenobiotics Biodegradation and Metabolism// Xenobiotics Biodegradation and Metabolism// Xenobiotics Biodegradation and Metabolism// Xenobiotics Biodegradation and Metabolism// Xenobiotics Biodegradation and Metabolism// Xenobiotics Biodegradation and Metabolism	Histidine metabolism // Limonene and pinene degradation // Aminobenzoate degradation // Chlorocyclohexane and chlorobenzene degradation // Toluene degradation // Bisphenol degradation // Naphthalene degradation // Polycyclic aromatic hydrocarbon degradation	[PATH:ko00340][PATH:ko00903][PATH:ko00627][PATH:ko00361][PATH:ko00623][PATH:ko00363][PATH:ko00626][PATH:ko00624]	IPR001411; Tetracycline resistance protein TetB/drug resistance transporter//IPR011701; Major facilitator superfamily//IPR016196; Major facilitator superfamily domain, general substrate transporter//IPR020846; Major facilitator superfamily domain
VDAG_08275	afm:AFUA_4G01130//K01066//E3.1.1.-//EC 3.1.1.-//esterase / lipase	37.04	9e-45	Metabolism// Metabolism// Metabolism	Biosynthesis of Other Secondary Metabolites// Xenobiotics Biodegradation and Metabolism// Xenobiotics Biodegradation and Metabolism	Tropane, piperidine and pyridine alkaloid biosynthesis // Aminobenzoate degradation // Bisphenol degradation	[PATH:ko00960][PATH:ko00627][PATH:ko00363]	IPR002925; Dienelactone hydrolase
VDAG_08366	mgr:MGG_07470//K01113//phoD//EC 3.1.3.1//alkaline phosphatase D	61.59	0	Metabolism// Metabolism// Environmental Information Processing	Metabolism of Cofactors and Vitamins// Xenobiotics Biodegradation and Metabolism// Signal Transduction	Folate biosynthesis // Aminobenzoate degradation // Two-component system	[PATH:ko00790][PATH:ko00627][PATH:ko02020]	IPR018946; Alkaline phosphatase D-related
VDAG_08399	afm:AFUA_8G00760//K00517//E1.14.-.-//EC --//--	30.8	9e-57	Metabolism// Metabolism// Metabolism// Metabolism// Metabolism	Metabolism of Terpenoids and Polyketides// Biosynthesis of Other Secondary Metabolites// Xenobiotics Biodegradation and Metabolism// Xenobiotics Biodegradation and Metabolism// Xenobiotics Biodegradation and Metabolism	Limonene and pinene degradation // Stilbenoid, diarylheptanoid and gingerol biosynthesis // Aminobenzoate degradation // Bisphenol degradation // Polycyclic aromatic hydrocarbon degradation	[PATH:ko00903][PATH:ko00945][PATH:ko00627][PATH:ko00363][PATH:ko00624]	IPR001128; Cytochrome P450//IPR002401; Cytochrome P450, E-class, group I//IPR017972; Cytochrome P450, conserved site
VDAG_08448	afm:AFUA_3G14700//K00680//E2.3.1.-//EC --//--	36.31	2e-151	Metabolism// Metabolism// Metabolism// Metabolism// Metabolism// Metabolism	Amino Acid Metabolism// Metabolism of Terpenoids and Polyketides// Xenobiotics Biodegradation and Metabolism// Xenobiotics Biodegradation and Metabolism// Xenobiotics Biodegradation and Metabolism// Xenobiotics Biodegradation and Metabolism	Tyrosine metabolism // Limonene and pinene degradation // Benzoate degradation // Aminobenzoate degradation // Ethylbenzene degradation // Naphthalene degradation	[PATH:ko00350][PATH:ko00903][PATH:ko00362][PATH:ko00627][PATH:ko00642][PATH:ko00626]	IPR000794; Beta-ketoacyl synthase//IPR001227; Acyl transferase domain//IPR009081; Acyl carrier protein-like//IPR011032; GroES-like//IPR013149; Alcohol dehydrogenase, C-terminal//IPR013154; Alcohol dehydrogenase GroES-like//IPR013968; Polyketide synthase, KR//IPR014030; Beta-ketoacyl synthase, N-terminal//IPR014031; Beta-ketoacyl synthase, C-terminal//IPR014043; Acyl transferase//IPR016035; Acyl t…
VDAG_08476	aor:AOR_1_428154//K00517//E1.14.-.-//EC --//--	76.55	0	Metabolism// Metabolism// Metabolism// Metabolism// Metabolism	Metabolism of Terpenoids and Polyketides// Biosynthesis of Other Secondary Metabolites// Xenobiotics Biodegradation and Metabolism// Xenobiotics Biodegradation and Metabolism// Xenobiotics Biodegradation and Metabolism	Limonene and pinene degradation // Stilbenoid, diarylheptanoid and gingerol biosynthesis // Aminobenzoate degradation // Bisphenol degradation // Polycyclic aromatic hydrocarbon degradation	[PATH:ko00903][PATH:ko00945][PATH:ko00627][PATH:ko00363][PATH:ko00624]	IPR001128; Cytochrome P450//IPR002403; Cytochrome P450, E-class, group IV
VDAG_08737	pan:PODANSg4306//K01426//E3.5.1.4, amiE//EC 3.5.1.4//amidase	54.08	0	Metabolism// Metabolism// Metabolism// Metabolism// Metabolism// Metabolism	Amino Acid Metabolism// Amino Acid Metabolism// Amino Acid Metabolism// Metabolism of Other Amino Acids// Xenobiotics Biodegradation and Metabolism// Xenobiotics Biodegradation and Metabolism	Arginine and proline metabolism // Phenylalanine metabolism // Tryptophan metabolism // Cyanoamino acid metabolism // Aminobenzoate degradation // Styrene degradation	[PATH:ko00330][PATH:ko00360][PATH:ko00380][PATH:ko00460][PATH:ko00627][PATH:ko00643]	IPR000120; Amidase//IPR015830; Amidase, fungi//IPR023631; Amidase signature domain
VDAG_08750	afm:AFUA_3G09070//K01066//E3.1.1.-//EC 3.1.1.-//esterase / lipase	31.56	1e-80	Metabolism// Metabolism// Metabolism	Biosynthesis of Other Secondary Metabolites// Xenobiotics Biodegradation and Metabolism// Xenobiotics Biodegradation and Metabolism	Tropane, piperidine and pyridine alkaloid biosynthesis // Aminobenzoate degradation // Bisphenol degradation	[PATH:ko00960][PATH:ko00627][PATH:ko00363]	IPR002018; Carboxylesterase, type B//IPR019826; Carboxylesterase type B, active site
VDAG_08752	afm:AFUA_2G04290//K00517//E1.14.-.-//EC --//--	46.84	1e-170	Metabolism// Metabolism// Metabolism// Metabolism// Metabolism	Metabolism of Terpenoids and Polyketides// Biosynthesis of Other Secondary Metabolites// Xenobiotics Biodegradation and Metabolism// Xenobiotics Biodegradation and Metabolism// Xenobiotics Biodegradation and Metabolism	Limonene and pinene degradation // Stilbenoid, diarylheptanoid and gingerol biosynthesis // Aminobenzoate degradation // Bisphenol degradation // Polycyclic aromatic hydrocarbon degradation	[PATH:ko00903][PATH:ko00945][PATH:ko00627][PATH:ko00363][PATH:ko00624]	IPR001128; Cytochrome P450//IPR002401; Cytochrome P450, E-class, group I
VDAG_08959	afm:AFUA_8G02430//K00120//E1.1.-.-//EC --//--	58.75	5e-56	Metabolism// Metabolism// Metabolism// Metabolism// Metabolism// Metabolism	Metabolism of Terpenoids and Polyketides// Xenobiotics Biodegradation and Metabolism// Xenobiotics Biodegradation and Metabolism// Xenobiotics Biodegradation and Metabolism// Xenobiotics Biodegradation and Metabolism// Xenobiotics Biodegradation and Metabolism	Limonene and pinene degradation // Aminobenzoate degradation // Chloroalkane and chloroalkene degradation // Bisphenol degradation // Naphthalene degradation // Polycyclic aromatic hydrocarbon degradation	[PATH:ko00903][PATH:ko00627][PATH:ko00625][PATH:ko00363][PATH:ko00626][PATH:ko00624]	IPR002085; Alcohol dehydrogenase superfamily, zinc-type//IPR011032; GroES-like//IPR013149; Alcohol dehydrogenase, C-terminal//IPR013154; Alcohol dehydrogenase GroES-like//IPR016040; NAD(P)-binding domain
VDAG_09255	fgr:FG11194.1//K03380//E1.14.13.7//EC 1.14.13.7//phenol 2-monooxygenase	64.99	0	Metabolism// Metabolism// Metabolism	Xenobiotics Biodegradation and Metabolism// Xenobiotics Biodegradation and Metabolism// Xenobiotics Biodegradation and Metabolism	Aminobenzoate degradation // Chlorocyclohexane and chlorobenzene degradation // Toluene degradation	[PATH:ko00627][PATH:ko00361][PATH:ko00623]	IPR006094; FAD linked oxidase, N-terminal//IPR012951; Berberine/berberine-like//IPR016166; FAD-binding, type 2//IPR016168; FAD-linked oxidase, FAD-binding, subdomain 2
VDAG_09290	afm:AFUA_1G04390//K00493//E1.14.14.1//EC 1.14.14.1//unspecific monooxygenase	30.77	5e-58	Metabolism// Metabolism// Metabolism	Lipid Metabolism// Amino Acid Metabolism// Xenobiotics Biodegradation and Metabolism	Fatty acid metabolism // Tryptophan metabolism // Aminobenzoate degradation	[PATH:ko00071][PATH:ko00380][PATH:ko00627]	IPR001128; Cytochrome P450//IPR002401; Cytochrome P450, E-class, group I//IPR017972; Cytochrome P450, conserved site
VDAG_09324	afm:AFUA_1G17340//K00517//E1.14.-.-//EC --//--	32.95	1e-65	Metabolism// Metabolism// Metabolism// Metabolism// Metabolism	Metabolism of Terpenoids and Polyketides// Biosynthesis of Other Secondary Metabolites// Xenobiotics Biodegradation and Metabolism// Xenobiotics Biodegradation and Metabolism// Xenobiotics Biodegradation and Metabolism	Limonene and pinene degradation // Stilbenoid, diarylheptanoid and gingerol biosynthesis // Aminobenzoate degradation // Bisphenol degradation // Polycyclic aromatic hydrocarbon degradation	[PATH:ko00903][PATH:ko00945][PATH:ko00627][PATH:ko00363][PATH:ko00624]	IPR004294; Carotenoid oxygenase
VDAG_09339	afm:AFUA_3G03450//K00517//E1.14.-.-//EC --//--	33.54	1e-20	Metabolism// Metabolism// Metabolism// Metabolism// Metabolism	Metabolism of Terpenoids and Polyketides// Biosynthesis of Other Secondary Metabolites// Xenobiotics Biodegradation and Metabolism// Xenobiotics Biodegradation and Metabolism// Xenobiotics Biodegradation and Metabolism	Limonene and pinene degradation // Stilbenoid, diarylheptanoid and gingerol biosynthesis // Aminobenzoate degradation // Bisphenol degradation // Polycyclic aromatic hydrocarbon degradation	[PATH:ko00903][PATH:ko00945][PATH:ko00627][PATH:ko00363][PATH:ko00624]	IPR001128; Cytochrome P450
VDAG_09345	fgr:FG11194.1//K03380//E1.14.13.7//EC 1.14.13.7//phenol 2-monooxygenase	36.17	6e-92	Metabolism// Metabolism// Metabolism	Xenobiotics Biodegradation and Metabolism// Xenobiotics Biodegradation and Metabolism// Xenobiotics Biodegradation and Metabolism	Aminobenzoate degradation // Chlorocyclohexane and chlorobenzene degradation // Toluene degradation	[PATH:ko00627][PATH:ko00361][PATH:ko00623]	IPR006094; FAD linked oxidase, N-terminal//IPR012951; Berberine/berberine-like//IPR016166; FAD-binding, type 2//IPR016168; FAD-linked oxidase, FAD-binding, subdomain 2
VDAG_09352	afv:AFLA_131810//K00492//E1.14.13.-//EC --//--	39.44	5e-110	Metabolism// Metabolism// Metabolism// Metabolism// Metabolism// Metabolism// Metabolism// Metabolism	Amino Acid Metabolism// Metabolism of Terpenoids and Polyketides// Xenobiotics Biodegradation and Metabolism// Xenobiotics Biodegradation and Metabolism// Xenobiotics Biodegradation and Metabolism// Xenobiotics Biodegradation and Metabolism// Xenobiotics Biodegradation and Metabolism// Xenobiotics Biodegradation and Metabolism	Histidine metabolism // Limonene and pinene degradation // Aminobenzoate degradation // Chlorocyclohexane and chlorobenzene degradation // Toluene degradation // Bisphenol degradation // Naphthalene degradation // Polycyclic aromatic hydrocarbon degradation	[PATH:ko00340][PATH:ko00903][PATH:ko00627][PATH:ko00361][PATH:ko00623][PATH:ko00363][PATH:ko00626][PATH:ko00624]	IPR005829; Sugar transporter, conserved site//IPR011701; Major facilitator superfamily//IPR016196; Major facilitator superfamily domain, general substrate transporter//IPR020846; Major facilitator superfamily domain
VDAG_09509	afv:AFLA_131810//K00492//E1.14.13.-//EC --//--	30.04	5e-55	Metabolism// Metabolism// Metabolism// Metabolism// Metabolism// Metabolism// Metabolism// Metabolism	Amino Acid Metabolism// Metabolism of Terpenoids and Polyketides// Xenobiotics Biodegradation and Metabolism// Xenobiotics Biodegradation and Metabolism// Xenobiotics Biodegradation and Metabolism// Xenobiotics Biodegradation and Metabolism// Xenobiotics Biodegradation and Metabolism// Xenobiotics Biodegradation and Metabolism	Histidine metabolism // Limonene and pinene degradation // Aminobenzoate degradation // Chlorocyclohexane and chlorobenzene degradation // Toluene degradation // Bisphenol degradation // Naphthalene degradation // Polycyclic aromatic hydrocarbon degradation	[PATH:ko00340][PATH:ko00903][PATH:ko00627][PATH:ko00361][PATH:ko00623][PATH:ko00363][PATH:ko00626][PATH:ko00624]	IPR011701; Major facilitator superfamily//IPR016196; Major facilitator superfamily domain, general substrate transporter//IPR020846; Major facilitator superfamily domain
VDAG_09515	afm:AFUA_8G00220//K00517//E1.14.-.-//EC --//--	34.67	9e-17	Metabolism// Metabolism// Metabolism// Metabolism// Metabolism	Metabolism of Terpenoids and Polyketides// Biosynthesis of Other Secondary Metabolites// Xenobiotics Biodegradation and Metabolism// Xenobiotics Biodegradation and Metabolism// Xenobiotics Biodegradation and Metabolism	Limonene and pinene degradation // Stilbenoid, diarylheptanoid and gingerol biosynthesis // Aminobenzoate degradation // Bisphenol degradation // Polycyclic aromatic hydrocarbon degradation	[PATH:ko00903][PATH:ko00945][PATH:ko00627][PATH:ko00363][PATH:ko00624]	IPR001128; Cytochrome P450//IPR002401; Cytochrome P450, E-class, group I
VDAG_09528	cci:CC1G_14809//K03380//E1.14.13.7//EC 1.14.13.7//phenol 2-monooxygenase	34.26	2e-46	Metabolism// Metabolism// Metabolism	Xenobiotics Biodegradation and Metabolism// Xenobiotics Biodegradation and Metabolism// Xenobiotics Biodegradation and Metabolism	Aminobenzoate degradation // Chlorocyclohexane and chlorobenzene degradation // Toluene degradation	[PATH:ko00627][PATH:ko00361][PATH:ko00623]	IPR002938; Monooxygenase, FAD-binding//IPR003042; Aromatic-ring hydroxylase-like//IPR012336; Thioredoxin-like fold
VDAG_09541	afm:AFUA_3G03930//K00517//E1.14.-.-//EC --//--	31.1	3e-31	Metabolism// Metabolism// Metabolism// Metabolism// Metabolism	Metabolism of Terpenoids and Polyketides// Biosynthesis of Other Secondary Metabolites// Xenobiotics Biodegradation and Metabolism// Xenobiotics Biodegradation and Metabolism// Xenobiotics Biodegradation and Metabolism	Limonene and pinene degradation // Stilbenoid, diarylheptanoid and gingerol biosynthesis // Aminobenzoate degradation // Bisphenol degradation // Polycyclic aromatic hydrocarbon degradation	[PATH:ko00903][PATH:ko00945][PATH:ko00627][PATH:ko00363][PATH:ko00624]	IPR001128; Cytochrome P450//IPR002403; Cytochrome P450, E-class, group IV//IPR017972; Cytochrome P450, conserved site
VDAG_09707	fgr:FG07505.1//K01426//E3.5.1.4, amiE//EC 3.5.1.4//amidase	69.73	0	Metabolism// Metabolism// Metabolism// Metabolism// Metabolism// Metabolism	Amino Acid Metabolism// Amino Acid Metabolism// Amino Acid Metabolism// Metabolism of Other Amino Acids// Xenobiotics Biodegradation and Metabolism// Xenobiotics Biodegradation and Metabolism	Arginine and proline metabolism // Phenylalanine metabolism // Tryptophan metabolism // Cyanoamino acid metabolism // Aminobenzoate degradation // Styrene degradation	[PATH:ko00330][PATH:ko00360][PATH:ko00380][PATH:ko00460][PATH:ko00627][PATH:ko00643]	IPR000120; Amidase//IPR023631; Amidase signature domain
VDAG_09715	fgr:FG07462.1//K01078//E3.1.3.2//EC 3.1.3.2//acid phosphatase	65.34	0	Metabolism// Metabolism// Human Diseases	Metabolism of Cofactors and Vitamins// Xenobiotics Biodegradation and Metabolism// Infectious Diseases	Riboflavin metabolism // Aminobenzoate degradation // Tuberculosis	[PATH:ko00740][PATH:ko00627][PATH:ko05152]	IPR000560; Histidine phosphatase superfamily, clade-2
VDAG_09804	bcz:BCZK0735//K01066//E3.1.1.-//EC 3.1.1.-//esterase / lipase	37.56	2e-33	Metabolism// Metabolism// Metabolism	Biosynthesis of Other Secondary Metabolites// Xenobiotics Biodegradation and Metabolism// Xenobiotics Biodegradation and Metabolism	Tropane, piperidine and pyridine alkaloid biosynthesis // Aminobenzoate degradation // Bisphenol degradation	[PATH:ko00960][PATH:ko00627][PATH:ko00363]	IPR013094; Alpha/beta hydrolase fold-3
VDAG_09832	bcz:pE33L466_0364//K00492//E1.14.13.-//EC --//--	37.96	2e-24	Metabolism// Metabolism// Metabolism// Metabolism// Metabolism// Metabolism// Metabolism// Metabolism	Amino Acid Metabolism// Metabolism of Terpenoids and Polyketides// Xenobiotics Biodegradation and Metabolism// Xenobiotics Biodegradation and Metabolism// Xenobiotics Biodegradation and Metabolism// Xenobiotics Biodegradation and Metabolism// Xenobiotics Biodegradation and Metabolism// Xenobiotics Biodegradation and Metabolism	Histidine metabolism // Limonene and pinene degradation // Aminobenzoate degradation // Chlorocyclohexane and chlorobenzene degradation // Toluene degradation // Bisphenol degradation // Naphthalene degradation // Polycyclic aromatic hydrocarbon degradation	[PATH:ko00340][PATH:ko00903][PATH:ko00627][PATH:ko00361][PATH:ko00623][PATH:ko00363][PATH:ko00626][PATH:ko00624]	IPR002563; Flavin reductase-like, FMN-binding//IPR009002; FMN-binding split barrel-related//IPR012349; FMN-binding split barrel
VDAG_09944	son:SO_0888//K01426//E3.5.1.4, amiE//EC 3.5.1.4//amidase	37.21	1e-79	Metabolism// Metabolism// Metabolism// Metabolism// Metabolism// Metabolism	Amino Acid Metabolism// Amino Acid Metabolism// Amino Acid Metabolism// Metabolism of Other Amino Acids// Xenobiotics Biodegradation and Metabolism// Xenobiotics Biodegradation and Metabolism	Arginine and proline metabolism // Phenylalanine metabolism // Tryptophan metabolism // Cyanoamino acid metabolism // Aminobenzoate degradation // Styrene degradation	[PATH:ko00330][PATH:ko00360][PATH:ko00380][PATH:ko00460][PATH:ko00627][PATH:ko00643]	IPR000120; Amidase//IPR023631; Amidase signature domain
VDAG_09950	afm:AFUA_6G02210//K00517//E1.14.-.-//EC --//--	44.07	1e-148	Metabolism// Metabolism// Metabolism// Metabolism// Metabolism	Metabolism of Terpenoids and Polyketides// Biosynthesis of Other Secondary Metabolites// Xenobiotics Biodegradation and Metabolism// Xenobiotics Biodegradation and Metabolism// Xenobiotics Biodegradation and Metabolism	Limonene and pinene degradation // Stilbenoid, diarylheptanoid and gingerol biosynthesis // Aminobenzoate degradation // Bisphenol degradation // Polycyclic aromatic hydrocarbon degradation	[PATH:ko00903][PATH:ko00945][PATH:ko00627][PATH:ko00363][PATH:ko00624]	IPR001128; Cytochrome P450//IPR002401; Cytochrome P450, E-class, group I//IPR017972; Cytochrome P450, conserved site
VDAG_10024	ssl:SS1G_09582//K00492//E1.14.13.-//EC --//--	77.24	0	Metabolism// Metabolism// Metabolism// Metabolism// Metabolism// Metabolism// Metabolism// Metabolism	Amino Acid Metabolism// Metabolism of Terpenoids and Polyketides// Xenobiotics Biodegradation and Metabolism// Xenobiotics Biodegradation and Metabolism// Xenobiotics Biodegradation and Metabolism// Xenobiotics Biodegradation and Metabolism// Xenobiotics Biodegradation and Metabolism// Xenobiotics Biodegradation and Metabolism	Histidine metabolism // Limonene and pinene degradation // Aminobenzoate degradation // Chlorocyclohexane and chlorobenzene degradation // Toluene degradation // Bisphenol degradation // Naphthalene degradation // Polycyclic aromatic hydrocarbon degradation	[PATH:ko00340][PATH:ko00903][PATH:ko00627][PATH:ko00361][PATH:ko00623][PATH:ko00363][PATH:ko00626][PATH:ko00624]	IPR002938; Monooxygenase, FAD-binding//IPR003042; Aromatic-ring hydroxylase-like//IPR008584; Protein of unknown function DUF866, eukaryotic//IPR012336; Thioredoxin-like fold//IPR012941; Phenol hydroxylase, C-terminal dimerisation
VDAG_10046	afm:AFUA_8G02430//K00120//E1.1.-.-//EC --//--	62.71	4e-163	Metabolism// Metabolism// Metabolism// Metabolism// Metabolism// Metabolism	Metabolism of Terpenoids and Polyketides// Xenobiotics Biodegradation and Metabolism// Xenobiotics Biodegradation and Metabolism// Xenobiotics Biodegradation and Metabolism// Xenobiotics Biodegradation and Metabolism// Xenobiotics Biodegradation and Metabolism	Limonene and pinene degradation // Aminobenzoate degradation // Chloroalkane and chloroalkene degradation // Bisphenol degradation // Naphthalene degradation // Polycyclic aromatic hydrocarbon degradation	[PATH:ko00903][PATH:ko00627][PATH:ko00625][PATH:ko00363][PATH:ko00626][PATH:ko00624]	IPR002085; Alcohol dehydrogenase superfamily, zinc-type//IPR002328; Alcohol dehydrogenase, zinc-type, conserved site//IPR011032; GroES-like//IPR013149; Alcohol dehydrogenase, C-terminal//IPR013154; Alcohol dehydrogenase GroES-like//IPR016040; NAD(P)-binding domain
VDAG_10071	afm:AFUA_5G01360//K00517//E1.14.-.-//EC --//--	40.23	5e-63	Metabolism// Metabolism// Metabolism// Metabolism// Metabolism	Metabolism of Terpenoids and Polyketides// Biosynthesis of Other Secondary Metabolites// Xenobiotics Biodegradation and Metabolism// Xenobiotics Biodegradation and Metabolism// Xenobiotics Biodegradation and Metabolism	Limonene and pinene degradation // Stilbenoid, diarylheptanoid and gingerol biosynthesis // Aminobenzoate degradation // Bisphenol degradation // Polycyclic aromatic hydrocarbon degradation	[PATH:ko00903][PATH:ko00945][PATH:ko00627][PATH:ko00363][PATH:ko00624]	IPR001128; Cytochrome P450//IPR002401; Cytochrome P450, E-class, group I//IPR017972; Cytochrome P450, conserved site
VDAG_10180	fgr:FG02831.1//K01692//E4.2.1.17, paaG//EC 4.2.1.17//enoyl-CoA hydratase	72.28	4e-130	Metabolism// Metabolism// Metabolism// Metabolism// Metabolism// Metabolism// Metabolism// Metabolism// Metabolism// Metabolism// Metabolism// Metabolism	Carbohydrate Metabolism// Carbohydrate Metabolism// Lipid Metabolism// Amino Acid Metabolism// Amino Acid Metabolism// Amino Acid Metabolism// Metabolism of Other Amino Acids// Metabolism of Terpenoids and Polyketides// Metabolism of Terpenoids and Polyketides// Xenobiotics Biodegradation and Metabolism// Xenobiotics Biodegradation and Metabolism// Xenobiotics Biodegradation and Metabolism	Propanoate metabolism // Butanoate metabolism // Fatty acid metabolism // Valine, leucine and isoleucine degradation // Lysine degradation // Tryptophan metabolism // beta-Alanine metabolism // Limonene and pinene degradation // Geraniol degradation // Benzoate degradation // Aminobenzoate degradation // Caprolactam degradation	[PATH:ko00640][PATH:ko00650][PATH:ko00071][PATH:ko00280][PATH:ko00310][PATH:ko00380][PATH:ko00410][PATH:ko00903][PATH:ko00281][PATH:ko00362][PATH:ko00627][PATH:ko00930]	IPR001753; Crotonase, core
VDAG_10184	afm:AFUA_5G11030//K00680//E2.3.1.-//EC --//--	69.83	0	Metabolism// Metabolism// Metabolism// Metabolism// Metabolism// Metabolism	Amino Acid Metabolism// Metabolism of Terpenoids and Polyketides// Xenobiotics Biodegradation and Metabolism// Xenobiotics Biodegradation and Metabolism// Xenobiotics Biodegradation and Metabolism// Xenobiotics Biodegradation and Metabolism	Tyrosine metabolism // Limonene and pinene degradation // Benzoate degradation // Aminobenzoate degradation // Ethylbenzene degradation // Naphthalene degradation	[PATH:ko00350][PATH:ko00903][PATH:ko00362][PATH:ko00627][PATH:ko00642][PATH:ko00626]	IPR002123; Phospholipid/glycerol acyltransferase//IPR022284; Glycerol-3-phosphate O-acyltransferase
VDAG_10192	afm:AFUA_3G03450//K00517//E1.14.-.-//EC --//--	30.52	4e-60	Metabolism// Metabolism// Metabolism// Metabolism// Metabolism	Metabolism of Terpenoids and Polyketides// Biosynthesis of Other Secondary Metabolites// Xenobiotics Biodegradation and Metabolism// Xenobiotics Biodegradation and Metabolism// Xenobiotics Biodegradation and Metabolism	Limonene and pinene degradation // Stilbenoid, diarylheptanoid and gingerol biosynthesis // Aminobenzoate degradation // Bisphenol degradation // Polycyclic aromatic hydrocarbon degradation	[PATH:ko00903][PATH:ko00945][PATH:ko00627][PATH:ko00363][PATH:ko00624]	IPR001128; Cytochrome P450//IPR002401; Cytochrome P450, E-class, group I
VDAG_10402	fgr:FG11194.1//K03380//E1.14.13.7//EC 1.14.13.7//phenol 2-monooxygenase	54.85	5e-82	Metabolism// Metabolism// Metabolism	Xenobiotics Biodegradation and Metabolism// Xenobiotics Biodegradation and Metabolism// Xenobiotics Biodegradation and Metabolism	Aminobenzoate degradation // Chlorocyclohexane and chlorobenzene degradation // Toluene degradation	[PATH:ko00627][PATH:ko00361][PATH:ko00623]	IPR006094; FAD linked oxidase, N-terminal//IPR012951; Berberine/berberine-like//IPR016166; FAD-binding, type 2//IPR016168; FAD-linked oxidase, FAD-binding, subdomain 2
VDAG_10486	afm:AFUA_3G03980//K00517//E1.14.-.-//EC --//--	71.58	0	Metabolism// Metabolism// Metabolism// Metabolism// Metabolism	Metabolism of Terpenoids and Polyketides// Biosynthesis of Other Secondary Metabolites// Xenobiotics Biodegradation and Metabolism// Xenobiotics Biodegradation and Metabolism// Xenobiotics Biodegradation and Metabolism	Limonene and pinene degradation // Stilbenoid, diarylheptanoid and gingerol biosynthesis // Aminobenzoate degradation // Bisphenol degradation // Polycyclic aromatic hydrocarbon degradation	[PATH:ko00903][PATH:ko00945][PATH:ko00627][PATH:ko00363][PATH:ko00624]	IPR001128; Cytochrome P450//IPR002403; Cytochrome P450, E-class, group IV
Note: the aminobenzoate degradation pathway were annotated by the KEGG database (http://www.kegg.jp/)
